# Supplementary material for: The Results After One Year of an Experimental Protocol Aimed at Reducing Paratuberculosis in an Intensive Dairy Herd
Source: Animals (Basel). 2025 Sep 15;15(18):2695. doi: 10.3390/ani15182695 (PMC12466710; doi:10.3390/ani15182695)
Supplement: Supplementary file 1 [file animals-15-02695-s001.zip]

Archive with 2 entries (2 files):
- Filippi et al.,Figure S1.pdf
- Filippi et al._Table S1.xlsx
