# Supplementary material for: The Results After One Year of an Experimental Protocol Aimed at Reducing Paratuberculosis in an Intensive Dairy Herd
Source: Animals (Basel). 2025 Sep 15;15(18):2695. doi: 10.3390/ani15182695 (PMC12466710; doi:10.3390/ani15182695)
Supplement: Supplementary file 1 [file animals-15-02695-s001.zip › Filippi et al._Table S1.xlsx]

## Sheet: Dataset
COW_ID	FIRST_SAMPL_AGE(MONTHS)	PCR_MAY	SEROLOGY_MAY	BACTERIOLOGY_MAY	digitalPCR_MAY	SHEDDING_CLASS_MAY	SECOND_SAMPL_AGE(MONTHS)	PCR_NOVEMBER	SEROLOGY_NOVEMBER	BACTERIOLOGY_NOVEMBER	digitalPCR_NOVEMBER	SHEDDING_CLASS_NOVEMBER	PCR_JUNE	SEROLOGY_JUNE	BACTERIOLOGY_JUNE	digitalPCR_JUNE	SHEDDING_CLASS_JUNE
1	30	NEG	NEG	NOT TESTED	NOT TESTED	-	36	NEG	NEG	NOT TESTED	NOT TESTED	-	NOT TESTED	NEG	NOT TESTED	NOT TESTED	-
2	28	NEG	NEG	NOT TESTED	NOT TESTED	-	34	NEG	NEG	NOT TESTED	NOT TESTED	-	NOT TESTED	NEG	NOT TESTED	NOT TESTED	-
3	29	NEG	NEG	NOT TESTED	NOT TESTED	-	35	NEG	NEG	NOT TESTED	NOT TESTED	-	NOT TESTED	NEG	NOT TESTED	NOT TESTED	-
4	31	NEG	NEG	NOT TESTED	NOT TESTED	-	27	NEG	NEG	NOT TESTED	NOT TESTED	-	NOT TESTED	NEG	NOT TESTED	NOT TESTED	-
5	31	NEG	NEG	NOT TESTED	NOT TESTED	-	37	NEG	NEG	NOT TESTED	NOT TESTED	-	NOT TESTED	NEG	NOT TESTED	NOT TESTED	-
6	30	NEG	NEG	NOT TESTED	NOT TESTED	-	36	NEG	NEG	NOT TESTED	NOT TESTED	-	NOT TESTED	NEG	NOT TESTED	NOT TESTED	-
7	32	NEG	NEG	NOT TESTED	NOT TESTED	-	38	NEG	NEG	NOT TESTED	NOT TESTED	-	NOT TESTED	NEG	NOT TESTED	NOT TESTED	-
8	27	NEG	NEG	NOT TESTED	NOT TESTED	-	33	NEG	NEG	NOT TESTED	NOT TESTED	-	NOT TESTED	NEG	NOT TESTED	NOT TESTED	-
9	31	NEG	NEG	NOT TESTED	NOT TESTED	-	37	NEG	NEG	NOT TESTED	NOT TESTED	-	NOT TESTED	NEG	NOT TESTED	NOT TESTED	-
10	39	NEG	NEG	NOT TESTED	NOT TESTED	-	45	NEG	NEG	NOT TESTED	NOT TESTED	-	NOT TESTED	NEG	NOT TESTED	NOT TESTED	-
11	27	NEG	NEG	NOT TESTED	NOT TESTED	-	33	NEG	NEG	NOT TESTED	NOT TESTED	-	NOT TESTED	NEG	NOT TESTED	NOT TESTED	-
12	32	NEG	NEG	NOT TESTED	NOT TESTED	-	38	NEG	NEG	NOT TESTED	NOT TESTED	-	NOT TESTED	NEG	NOT TESTED	NOT TESTED	-
13	35	NEG	NEG	NOT TESTED	NOT TESTED	-	41	NEG	NEG	NOT TESTED	NOT TESTED	-	NOT TESTED	NEG	NOT TESTED	NOT TESTED	-
14	34	NEG	NEG	NOT TESTED	NOT TESTED	-	40	NEG	NEG	NOT TESTED	NOT TESTED	-	NOT TESTED	NEG	NOT TESTED	NOT TESTED	-
15	30	NEG	POS	NOT TESTED	NOT TESTED	-	NOT TESTED	NOT TESTED	NOT TESTED	NOT TESTED	NOT TESTED	-	NOT TESTED	NOT TESTED	NOT TESTED	NOT TESTED	-
16	32	NEG	NEG	NOT TESTED	NOT TESTED	-	38	NEG	NEG	NOT TESTED	NOT TESTED	-	NOT TESTED	NEG	NOT TESTED	NOT TESTED	-
17	35	NEG	NEG	NOT TESTED	NOT TESTED	-	41	NEG	NEG	NOT TESTED	NOT TESTED	-	NOT TESTED	NEG	NOT TESTED	NOT TESTED	-
18	33	NEG	NEG	NOT TESTED	NOT TESTED	-	39	NEG	NEG	NOT TESTED	NOT TESTED	-	NOT TESTED	NEG	NOT TESTED	NOT TESTED	-
19	29	INC	NEG	NOT TESTED	NOT TESTED	-	35	NEG	NEG	NOT TESTED	NOT TESTED	-	NEG	NEG	NOT TESTED	NOT TESTED	-
20	25	NEG	NEG	NOT TESTED	NOT TESTED	-	31	NEG	NEG	NOT TESTED	NOT TESTED	-	NOT TESTED	NEG	NOT TESTED	NOT TESTED	-
21	30	NEG	NEG	NOT TESTED	NOT TESTED	-	36	NEG	NEG	NOT TESTED	NOT TESTED	-	NOT TESTED	NEG	NOT TESTED	NOT TESTED	-
22	31	NEG	NEG	NOT TESTED	NOT TESTED	-	37	NEG	NEG	NOT TESTED	NOT TESTED	-	NOT TESTED	NEG	NOT TESTED	NOT TESTED	-
23	30	NEG	NEG	NOT TESTED	NOT TESTED	-	36	NEG	NEG	NOT TESTED	NOT TESTED	-	NOT TESTED	NEG	NOT TESTED	NOT TESTED	-
24	27	NEG	NEG	NOT TESTED	NOT TESTED	-	33	NEG	NEG	NOT TESTED	NOT TESTED	-	NOT TESTED	NEG	NOT TESTED	NOT TESTED	-
25	30	NEG	NEG	NOT TESTED	NOT TESTED	-	36	NEG	NEG	NOT TESTED	NOT TESTED	-	NOT TESTED	NEG	NOT TESTED	NOT TESTED	-
26	32	NEG	NEG	NOT TESTED	NOT TESTED	-	38	NEG	NEG	NOT TESTED	NOT TESTED	-	NOT TESTED	NEG	NOT TESTED	NOT TESTED	-
27	32	NEG	NEG	NOT TESTED	NOT TESTED	-	38	POS	NEG	NEG	58396.8	-	NEG	NEG	NOT TESTED	NOT TESTED	-
28	31	NEG	NEG	NOT TESTED	NOT TESTED	-	37	NEG	NEG	NOT TESTED	NOT TESTED	-	NOT TESTED	NEG	NOT TESTED	NOT TESTED	-
29	31	NEG	NEG	NOT TESTED	NOT TESTED	-	37	NEG	NEG	NOT TESTED	NOT TESTED	-	NOT TESTED	NEG	NOT TESTED	NOT TESTED	-
30	27	NEG	NEG	NOT TESTED	NOT TESTED	-	33	NEG	NEG	NOT TESTED	NOT TESTED	-	NOT TESTED	NEG	NOT TESTED	NOT TESTED	-
31	32	NEG	NEG	NOT TESTED	NOT TESTED	-	27	NEG	NEG	NOT TESTED	NOT TESTED	-	NOT TESTED	NEG	NOT TESTED	NOT TESTED	-
32	31	NEG	NEG	NOT TESTED	NOT TESTED	-	37	NEG	NEG	NOT TESTED	NOT TESTED	-	NOT TESTED	NEG	NOT TESTED	NOT TESTED	-
33	30	NEG	NEG	NOT TESTED	NOT TESTED	-	36	NEG	NEG	NOT TESTED	NOT TESTED	-	NOT TESTED	NEG	NOT TESTED	NOT TESTED	-
34		NEG	NEG	NOT TESTED	NOT TESTED	-	27	NEG	NEG	NOT TESTED	NOT TESTED	-	NOT TESTED	NEG	NOT TESTED	NOT TESTED	-
35	30	NEG	NEG	NOT TESTED	NOT TESTED	-	36	NEG	NEG	NOT TESTED	NOT TESTED	-	NOT TESTED	NEG	NOT TESTED	NOT TESTED	-
36	32	NEG	NEG	NOT TESTED	NOT TESTED	-	38	NEG	NEG	NOT TESTED	NOT TESTED	-	NOT TESTED	NEG	NOT TESTED	NOT TESTED	-
37	31	NEG	NEG	NOT TESTED	NOT TESTED	-	37	NEG	NEG	NOT TESTED	NOT TESTED	-	NOT TESTED	NEG	NOT TESTED	NOT TESTED	-
38	30	NEG	NEG	NOT TESTED	NOT TESTED	-	NOT TESTED	NOT TESTED	NOT TESTED	NOT TESTED	NOT TESTED	-	NOT TESTED	NOT TESTED	NOT TESTED	NOT TESTED	-
39	24	NEG	POS	NOT TESTED	NOT TESTED	-	NOT TESTED	NOT TESTED	NOT TESTED	NOT TESTED	NOT TESTED	-	NOT TESTED	NOT TESTED	NOT TESTED	NOT TESTED	-
40	31	NEG	NEG	NOT TESTED	NOT TESTED	-	37	NEG	NEG	NOT TESTED	NOT TESTED	-	NOT TESTED	NEG	NOT TESTED	NOT TESTED	-
41	31	NEG	NEG	NOT TESTED	NOT TESTED	-	37	NEG	NEG	NOT TESTED	NOT TESTED	-	NOT TESTED	NEG	NOT TESTED	NOT TESTED	-
42	34	NEG	NEG	NOT TESTED	NOT TESTED	-	40	NEG	NEG	NOT TESTED	NOT TESTED	-	NOT TESTED	NEG	NOT TESTED	NOT TESTED	-
43	29	NEG	NEG	NOT TESTED	NOT TESTED	-	35	NEG	NEG	NOT TESTED	NOT TESTED	-	NOT TESTED	NEG	NOT TESTED	NOT TESTED	-
44	26	NEG	NEG	NOT TESTED	NOT TESTED	-	32	INC	NEG	NOT TESTED	NOT TESTED	-	NOT TESTED	NOT TESTED	NOT TESTED	NOT TESTED	-
45	30	NEG	NEG	NOT TESTED	NOT TESTED	-	36	NEG	NEG	NOT TESTED	NOT TESTED	-	NOT TESTED	NEG	NOT TESTED	NOT TESTED	-
46	29	INC	NEG	NOT TESTED	NOT TESTED	-	35	NEG	NEG	NOT TESTED	NOT TESTED	-	NEG	NEG	NOT TESTED	NOT TESTED	-
47	31	NEG	NEG	NOT TESTED	NOT TESTED	-	37	NEG	NEG	NOT TESTED	NOT TESTED	-	NOT TESTED	NEG	NOT TESTED	NOT TESTED	-
48	31	NEG	NEG	NOT TESTED	NOT TESTED	-	37	NEG	NEG	NOT TESTED	NOT TESTED	-	NOT TESTED	NEG	NOT TESTED	NOT TESTED	-
49	31	NEG	NEG	NOT TESTED	NOT TESTED	-	37	NEG	NEG	NOT TESTED	NOT TESTED	-	NOT TESTED	NEG	NOT TESTED	NOT TESTED	-
50	31	NEG	NEG	NOT TESTED	NOT TESTED	-	37	NEG	NEG	NOT TESTED	NOT TESTED	-	NOT TESTED	NEG	NOT TESTED	NOT TESTED	-
51	28	NEG	NEG	NOT TESTED	NOT TESTED	-	34	NEG	NEG	NOT TESTED	NOT TESTED	-	NOT TESTED	NEG	NOT TESTED	NOT TESTED	-
52	25	NEG	NEG	NOT TESTED	NOT TESTED	-	31	INC	POS	NOT TESTED	NOT TESTED	-	POS	POS	POS	7893600	HS
53	27	NEG	NEG	NOT TESTED	NOT TESTED	-	33	NEG	NEG	NOT TESTED	NOT TESTED	-	NOT TESTED	NEG	NOT TESTED	NOT TESTED	-
54	42	NEG	NEG	NOT TESTED	NOT TESTED	-	48	NEG	NEG	NOT TESTED	NOT TESTED	-	NOT TESTED	NEG	NOT TESTED	NOT TESTED	-
55	31	NEG	NEG	NOT TESTED	NOT TESTED	-	37	NEG	NEG	NOT TESTED	NOT TESTED	-	NOT TESTED	NEG	NOT TESTED	NOT TESTED	-
56	29	NEG	NEG	NOT TESTED	NOT TESTED	-	35	NEG	NEG	NOT TESTED	NOT TESTED	-	NOT TESTED	NEG	NOT TESTED	NOT TESTED	-
57	31	NEG	NEG	NOT TESTED	NOT TESTED	-	37	NEG	NEG	NOT TESTED	NOT TESTED	-	NOT TESTED	NEG	NOT TESTED	NOT TESTED	-
58	30	NEG	NEG	NOT TESTED	NOT TESTED	-	36	NEG	NEG	NOT TESTED	NOT TESTED	-	NOT TESTED	NEG	NOT TESTED	NOT TESTED	-
59	30	NEG	NEG	NOT TESTED	NOT TESTED	-	36	NEG	NEG	NOT TESTED	NOT TESTED	-	NOT TESTED	NEG	NOT TESTED	NOT TESTED	-
60	32	NEG	NEG	NOT TESTED	NOT TESTED	-	38	NEG	NEG	NOT TESTED	NOT TESTED	-	NOT TESTED	NEG	NOT TESTED	NOT TESTED	-
61	32	NEG	NEG	NOT TESTED	NOT TESTED	-	38	NEG	NEG	NOT TESTED	NOT TESTED	-	NOT TESTED	NEG	NOT TESTED	NOT TESTED	-
62	31	NEG	NEG	NOT TESTED	NOT TESTED	-	37	NEG	NEG	NOT TESTED	NOT TESTED	-	NOT TESTED	NOT TESTED	NOT TESTED	NOT TESTED	-
63	29	NEG	NEG	NOT TESTED	NOT TESTED	-	35	NEG	NEG	NOT TESTED	NOT TESTED	-	NOT TESTED	NEG	NOT TESTED	NOT TESTED	-
64	32	NEG	NEG	NOT TESTED	NOT TESTED	-	38	NEG	NEG	NOT TESTED	NOT TESTED	-	NOT TESTED	NEG	NOT TESTED	NOT TESTED	-
65	32	NEG	NEG	NOT TESTED	NOT TESTED	-	38	NEG	NEG	NOT TESTED	NOT TESTED	-	NOT TESTED	NEG	NOT TESTED	NOT TESTED	-
66	29	NEG	NEG	NOT TESTED	NOT TESTED	-	35	NEG	NEG	NOT TESTED	NOT TESTED	-	NOT TESTED	NEG	NOT TESTED	NOT TESTED	-
67	27	NEG	NEG	NOT TESTED	NOT TESTED	-	33	NEG	NEG	NOT TESTED	NOT TESTED	-	NOT TESTED	NEG	NOT TESTED	NOT TESTED	-
68	33	NEG	NEG	NOT TESTED	NOT TESTED	-	39	NEG	NEG	NOT TESTED	NOT TESTED	-	NOT TESTED	NEG	NOT TESTED	NOT TESTED	-
69	31	NEG	NEG	NOT TESTED	NOT TESTED	-	37	NEG	NEG	NOT TESTED	NOT TESTED	-	NOT TESTED	NEG	NOT TESTED	NOT TESTED	-
70	32	NEG	NEG	NOT TESTED	NOT TESTED	-	38	NEG	NEG	NOT TESTED	NOT TESTED	-	NOT TESTED	NEG	NOT TESTED	NOT TESTED	-
71	33	NEG	NEG	NOT TESTED	NOT TESTED	-	39	NEG	NEG	NOT TESTED	NOT TESTED	-	NOT TESTED	NEG	NOT TESTED	NOT TESTED	-
72	34	NEG	NEG	NOT TESTED	NOT TESTED	-	40	NEG	NEG	NOT TESTED	NOT TESTED	-	NOT TESTED	NEG	NOT TESTED	NOT TESTED	-
73	32	NEG	NEG	NOT TESTED	NOT TESTED	-	38	NEG	NEG	NOT TESTED	NOT TESTED	-	NOT TESTED	NEG	NOT TESTED	NOT TESTED	-
74	32	NEG	NEG	NOT TESTED	NOT TESTED	-	38	NEG	NEG	NOT TESTED	NOT TESTED	-	NOT TESTED	NEG	NOT TESTED	NOT TESTED	-
75	35	NEG	NEG	NOT TESTED	NOT TESTED	-	41	NEG	NEG	NOT TESTED	NOT TESTED	-	NOT TESTED	NEG	NOT TESTED	NOT TESTED	-
76	29	NEG	NEG	NOT TESTED	NOT TESTED	-	35	NEG	NEG	NOT TESTED	NOT TESTED	-	NOT TESTED	NEG	NOT TESTED	NOT TESTED	-
77	32	NEG	NEG	NOT TESTED	NOT TESTED	-	38	NEG	NEG	NOT TESTED	NOT TESTED	-	NOT TESTED	NEG	NOT TESTED	NOT TESTED	-
78	29	NEG	NEG	NOT TESTED	NOT TESTED	-	35	NEG	NEG	NOT TESTED	NOT TESTED	-	NOT TESTED	NOT TESTED	NOT TESTED	NOT TESTED	-
79	31	NEG	NEG	NOT TESTED	NOT TESTED	-	37	NEG	NEG	NOT TESTED	NOT TESTED	-	NOT TESTED	NEG	NOT TESTED	NOT TESTED	-
80	34	NEG	NEG	NOT TESTED	NOT TESTED	-	40	NEG	NEG	NOT TESTED	NOT TESTED	-	NOT TESTED	NEG	NOT TESTED	NOT TESTED	-
81	26	POS	NEG	POS	N.A.	-	32	POS	POS	POS	N.A.	-	NOT TESTED	NOT TESTED	NOT TESTED	NOT TESTED	-
82	32	NEG	NEG	NOT TESTED	NOT TESTED	-	38	NEG	NEG	NOT TESTED	NOT TESTED	-	NOT TESTED	NEG	NOT TESTED	NOT TESTED	-
83	33	INC	NEG	NOT TESTED	NOT TESTED	-	39	NEG	NEG	NOT TESTED	NOT TESTED	-	NEG	NEG	NOT TESTED	NOT TESTED	-
84	29	NEG	NEG	NOT TESTED	NOT TESTED	-	35	NEG	NEG	NOT TESTED	NOT TESTED	-	NOT TESTED	NEG	NOT TESTED	NOT TESTED	-
85	31	NEG	NEG	NOT TESTED	NOT TESTED	-	37	NEG	NEG	NOT TESTED	NOT TESTED	-	NOT TESTED	NEG	NOT TESTED	NOT TESTED	-
86	31	NEG	NEG	NOT TESTED	NOT TESTED	-	37	NEG	NEG	NOT TESTED	NOT TESTED	-	NOT TESTED	NEG	NOT TESTED	NOT TESTED	-
87	31	NEG	NEG	NOT TESTED	NOT TESTED	-	37	NEG	NEG	NOT TESTED	NOT TESTED	-	NOT TESTED	NEG	NOT TESTED	NOT TESTED	-
88	32	NEG	NEG	NOT TESTED	NOT TESTED	-	38	NEG	NEG	NOT TESTED	NOT TESTED	-	NOT TESTED	NEG	NOT TESTED	NOT TESTED	-
89	34	NEG	NEG	NOT TESTED	NOT TESTED	-	40	NEG	NEG	NOT TESTED	NOT TESTED	-	NOT TESTED	NEG	NOT TESTED	NOT TESTED	-
90	31	NEG	NEG	NOT TESTED	NOT TESTED	-	37	NEG	NEG	NOT TESTED	NOT TESTED	-	NOT TESTED	NEG	NOT TESTED	NOT TESTED	-
91	30	NEG	NEG	NOT TESTED	NOT TESTED	-	36	NEG	NEG	NOT TESTED	NOT TESTED	-	NOT TESTED	NEG	NOT TESTED	NOT TESTED	-
92	33	NEG	NEG	NOT TESTED	NOT TESTED	-	39	NEG	NEG	NOT TESTED	NOT TESTED	-	NOT TESTED	NEG	NOT TESTED	NOT TESTED	-
93	30	NEG	NEG	NOT TESTED	NOT TESTED	-	36	NEG	NEG	NOT TESTED	NOT TESTED	-	NOT TESTED	NEG	NOT TESTED	NOT TESTED	-
94	29	NEG	NEG	NOT TESTED	NOT TESTED	-	35	NEG	NEG	NOT TESTED	NOT TESTED	-	NOT TESTED	NEG	NOT TESTED	NOT TESTED	-
95	33	NEG	NEG	NOT TESTED	NOT TESTED	-	39	NEG	NEG	NOT TESTED	NOT TESTED	-	NOT TESTED	NEG	NOT TESTED	NOT TESTED	-
96	31	NEG	NEG	NOT TESTED	NOT TESTED	-	37	NEG	NEG	NOT TESTED	NOT TESTED	-	NOT TESTED	NEG	NOT TESTED	NOT TESTED	-
97	37	NEG	NEG	NOT TESTED	NOT TESTED	-	43	NEG	NEG	NOT TESTED	NOT TESTED	-	NOT TESTED	NEG	NOT TESTED	NOT TESTED	-
98	31	NEG	NEG	NOT TESTED	NOT TESTED	-	37	NEG	NEG	NOT TESTED	NOT TESTED	-	NOT TESTED	NEG	NOT TESTED	NOT TESTED	-
99	34	NEG	NEG	NOT TESTED	NOT TESTED	-	40	NEG	NEG	NOT TESTED	NOT TESTED	-	NOT TESTED	NEG	NOT TESTED	NOT TESTED	-
100	32	POS	POS	POS	19905.6	-	NOT TESTED	NOT TESTED	NOT TESTED	NOT TESTED	NOT TESTED	-	NOT TESTED	NOT TESTED	NOT TESTED	NOT TESTED	-
101	47	NEG	NEG	NOT TESTED	NOT TESTED	-	NOT TESTED	NOT TESTED	NOT TESTED	NOT TESTED	NOT TESTED	-	NOT TESTED	NOT TESTED	NOT TESTED	NOT TESTED	-
102	46	NEG	NEG	NOT TESTED	NOT TESTED	-	52	NEG	NEG	NOT TESTED	NOT TESTED	-	NOT TESTED	NEG	NOT TESTED	NOT TESTED	-
103	41	NEG	NEG	NOT TESTED	NOT TESTED	-	47	NEG	NEG	NOT TESTED	NOT TESTED	-	NOT TESTED	NEG	NOT TESTED	NOT TESTED	-
104	33	NEG	POS	NOT TESTED	NOT TESTED	-	NOT TESTED	NOT TESTED	NOT TESTED	NOT TESTED	NOT TESTED	-	NOT TESTED	NOT TESTED	NOT TESTED	NOT TESTED	-
105	42	NEG	NEG	NOT TESTED	NOT TESTED	-	48	NEG	NEG	NOT TESTED	NOT TESTED	-	NOT TESTED	NEG	NOT TESTED	NOT TESTED	-
106	35	INC	NEG	NOT TESTED	NOT TESTED	-	41	NEG	NEG	NOT TESTED	NOT TESTED	-	NOT TESTED	NOT TESTED	NOT TESTED	NOT TESTED	-
107	63	NEG	NEG	NOT TESTED	NOT TESTED	-	69	NEG	NEG	NOT TESTED	NOT TESTED	-	NOT TESTED	NEG	NOT TESTED	NOT TESTED	-
108	51	NEG	NEG	NOT TESTED	NOT TESTED	-	57	NEG	POS	NOT TESTED	NOT TESTED	-	INC	POS	NOT TESTED	NOT TESTED	-
109	59	NEG	NEG	NOT TESTED	NOT TESTED	-	NOT TESTED	NOT TESTED	NOT TESTED	NOT TESTED	NOT TESTED	-	NOT TESTED	NOT TESTED	NOT TESTED	NOT TESTED	-
110	42	NEG	NEG	NOT TESTED	NOT TESTED	-	48	NEG	NEG	NOT TESTED	NOT TESTED	-	NOT TESTED	NOT TESTED	NOT TESTED	NOT TESTED	-
111	59	NEG	NEG	NOT TESTED	NOT TESTED	-	65	NEG	NEG	NOT TESTED	NOT TESTED	-	NOT TESTED	NEG	NOT TESTED	NOT TESTED	-
112	67	NEG	NEG	NOT TESTED	NOT TESTED	-	73	NEG	NEG	NOT TESTED	NOT TESTED	-	NOT TESTED	NEG	NOT TESTED	NOT TESTED	-
113	40	NEG	NEG	NOT TESTED	NOT TESTED	-	46	NEG	NEG	NOT TESTED	NOT TESTED	-	NOT TESTED	NEG	NOT TESTED	NOT TESTED	-
114	76	NEG	NEG	NOT TESTED	NOT TESTED	-	82	NEG	NEG	NOT TESTED	NOT TESTED	-	NOT TESTED	NEG	NOT TESTED	NOT TESTED	-
115	53	INC	POS	NOT TESTED	NOT TESTED	-	NOT TESTED	NOT TESTED	NOT TESTED	NOT TESTED	NOT TESTED	-	NOT TESTED	NOT TESTED	NOT TESTED	NOT TESTED	-
116	70	INC	NEG	NOT TESTED	NOT TESTED	-	76	NEG	NEG	NOT TESTED	NOT TESTED	-	NEG	NEG	NOT TESTED	NOT TESTED	-
117	40	INC	NEG	NOT TESTED	NOT TESTED	-	46	NEG	NEG	NOT TESTED	NOT TESTED	-	NEG	NEG	NOT TESTED	NOT TESTED	-
118	45	NEG	NEG	NOT TESTED	NOT TESTED	-	51	NEG	NEG	NOT TESTED	NOT TESTED	-	NOT TESTED	NEG	NOT TESTED	NOT TESTED	-
119	65	INC	NEG	NOT TESTED	NOT TESTED	-	71	NEG	NEG	NOT TESTED	NOT TESTED	-	NEG	NEG	NOT TESTED	NOT TESTED	-
120	33	NEG	NEG	NOT TESTED	NOT TESTED	-	39	NEG	NEG	NOT TESTED	NOT TESTED	-	NOT TESTED	NEG	NOT TESTED	NOT TESTED	-
121	32	NEG	NEG	NOT TESTED	NOT TESTED	-	38	NEG	NEG	NOT TESTED	NOT TESTED	-	NOT TESTED	NEG	NOT TESTED	NOT TESTED	-
122	33	INC	NEG	NOT TESTED	NOT TESTED	-	39	NEG	NEG	NOT TESTED	NOT TESTED	-	NEG	NEG	NOT TESTED	NOT TESTED	-
123	28	NEG	NEG	NOT TESTED	NOT TESTED	-	34	NEG	NEG	NOT TESTED	NOT TESTED	-	NOT TESTED	NEG	NOT TESTED	NOT TESTED	-
124	62	NEG	NEG	NOT TESTED	NOT TESTED	-	NOT TESTED	NOT TESTED	NOT TESTED	NOT TESTED	NOT TESTED	-	NOT TESTED	NOT TESTED	NOT TESTED	NOT TESTED	-
125	48	NEG	NEG	NOT TESTED	NOT TESTED	-	54	NEG	NEG	NOT TESTED	NOT TESTED	-	NOT TESTED	NEG	NOT TESTED	NOT TESTED	-
126	58	NEG	NEG	NOT TESTED	NOT TESTED	-	64	NEG	NEG	NOT TESTED	NOT TESTED	-	NOT TESTED	NEG	NOT TESTED	NOT TESTED	-
127	21	INC	POS	NOT TESTED	NOT TESTED	-	27	NEG	NEG	NOT TESTED	NOT TESTED	-	NEG	NEG	NOT TESTED	NOT TESTED	-
128	32	NEG	NEG	NOT TESTED	NOT TESTED	-	38	NEG	NEG	NOT TESTED	NOT TESTED	-	NOT TESTED	NEG	NOT TESTED	NOT TESTED	-
129	33	INC	NEG	NOT TESTED	NOT TESTED	-	39	INC	NEG	NOT TESTED	NOT TESTED	-	NOT TESTED	NOT TESTED	NOT TESTED	NOT TESTED	-
130	43	NEG	NEG	NOT TESTED	NOT TESTED	-	49	NEG	NEG	NOT TESTED	NOT TESTED	-	NOT TESTED	NOT TESTED	NOT TESTED	NOT TESTED	-
131	64	POS	NEG	NEG	5369760	HS	NOT TESTED	NOT TESTED	NOT TESTED	NOT TESTED	NOT TESTED	-	NOT TESTED	NOT TESTED	NOT TESTED	NOT TESTED	-
132	30	NEG	NEG	NOT TESTED	NOT TESTED	-	36	NEG	NEG	NOT TESTED	NOT TESTED	-	NOT TESTED	NEG	NOT TESTED	NOT TESTED	-
133	62	INC	NEG	NOT TESTED	NOT TESTED	-	68	NEG	NEG	NOT TESTED	NOT TESTED	-	NOT TESTED	NOT TESTED	NOT TESTED	NOT TESTED	-
134	41	NEG	NEG	NOT TESTED	NOT TESTED	-	47	NEG	NEG	NOT TESTED	NOT TESTED	-	NOT TESTED	NEG	NOT TESTED	NOT TESTED	-
135	69	NEG	NEG	NOT TESTED	NOT TESTED	-	75	NEG	NEG	NOT TESTED	NOT TESTED	-	NOT TESTED	NEG	NOT TESTED	NOT TESTED	-
136	103	NEG	NEG	NOT TESTED	NOT TESTED	-	NOT TESTED	NOT TESTED	NOT TESTED	NOT TESTED	NOT TESTED	-	NOT TESTED	NOT TESTED	NOT TESTED	NOT TESTED	-
137	61	NEG	NEG	NOT TESTED	NOT TESTED	-	NOT TESTED	NOT TESTED	NOT TESTED	NOT TESTED	NOT TESTED	-	NOT TESTED	NOT TESTED	NOT TESTED	NOT TESTED	-
138	47	NEG	NEG	NOT TESTED	NOT TESTED	-	53	NEG	NEG	NOT TESTED	NOT TESTED	-	NOT TESTED	NEG	NOT TESTED	NOT TESTED	-
139	81	NEG	NEG	NOT TESTED	NOT TESTED	-	NOT TESTED	NOT TESTED	NOT TESTED	NOT TESTED	NOT TESTED	-	NOT TESTED	NOT TESTED	NOT TESTED	NOT TESTED	-
140	64	NEG	POS	NOT TESTED	NOT TESTED	-	NOT TESTED	NOT TESTED	NOT TESTED	NOT TESTED	NOT TESTED	-	NOT TESTED	NOT TESTED	NOT TESTED	NOT TESTED	-
141	59	NEG	NEG	NOT TESTED	NOT TESTED	-	65	NEG	NEG	NOT TESTED	NOT TESTED	-	INC	POS	NOT TESTED	NOT TESTED	-
142	59	NEG	NEG	NOT TESTED	NOT TESTED	-	NOT TESTED	NOT TESTED	NOT TESTED	NOT TESTED	NOT TESTED	-	NOT TESTED	NOT TESTED	NOT TESTED	NOT TESTED	-
143	43	NEG	NEG	NOT TESTED	NOT TESTED	-	49	NEG	NEG	NOT TESTED	NOT TESTED	-	NOT TESTED	NEG	NOT TESTED	NOT TESTED	-
144	38	INC	NEG	NOT TESTED	NOT TESTED	-	44	NEG	NEG	NOT TESTED	NOT TESTED	-	NEG	NEG	NOT TESTED	NOT TESTED	-
145	43	INC	NEG	NOT TESTED	NOT TESTED	-	49	NEG	NEG	NOT TESTED	NOT TESTED	-	NEG	NEG	NOT TESTED	NOT TESTED	-
146	44	NEG	NEG	NOT TESTED	NOT TESTED	-	50	NEG	NEG	NOT TESTED	NOT TESTED	-	NOT TESTED	NEG	NOT TESTED	NOT TESTED	-
147	49	POS	NEG	POS	418334	HS	55	POS	NEG	POS	20064	-	POS	POS	POS	4161168	HS
148	28	NEG	NEG	NOT TESTED	NOT TESTED	-	34	NEG	NEG	NOT TESTED	NOT TESTED	-	NOT TESTED	NEG	NOT TESTED	NOT TESTED	-
149	62	NEG	NEG	NOT TESTED	NOT TESTED	-	68	NEG	NEG	NOT TESTED	NOT TESTED	-	NOT TESTED	NOT TESTED	NOT TESTED	NOT TESTED	-
150	50	NEG	NEG	NOT TESTED	NOT TESTED	-	NOT TESTED	NOT TESTED	NOT TESTED	NOT TESTED	NOT TESTED	-	NOT TESTED	NOT TESTED	NOT TESTED	NOT TESTED	-
151	35	NEG	NEG	NOT TESTED	NOT TESTED	-	41	NEG	NEG	NOT TESTED	NOT TESTED	-	NOT TESTED	NOT TESTED	NOT TESTED	NOT TESTED	-
152	34	NEG	NEG	NOT TESTED	NOT TESTED	-	40	NEG	NEG	NOT TESTED	NOT TESTED	-	NOT TESTED	NEG	NOT TESTED	NOT TESTED	-
153	43	NEG	NEG	NOT TESTED	NOT TESTED	-	49	NEG	NEG	NOT TESTED	NOT TESTED	-	NOT TESTED	NEG	NOT TESTED	NOT TESTED	-
154	61	NEG	NEG	NOT TESTED	NOT TESTED	-	NOT TESTED	NOT TESTED	NOT TESTED	NOT TESTED	NOT TESTED	-	NOT TESTED	NOT TESTED	NOT TESTED	NOT TESTED	-
155	57	INC	POS	NOT TESTED	NOT TESTED	-	63	INC	NEG	NOT TESTED	NOT TESTED	-	NEG	POS	NOT TESTED	NOT TESTED	-
156	53	INC	NEG	NOT TESTED	NOT TESTED	-	59	NEG	NEG	NOT TESTED	NOT TESTED	-	NEG	NEG	NOT TESTED	NOT TESTED	-
157	45	POS	POS	POS	3048672	HS	NOT TESTED	NOT TESTED	NOT TESTED	NOT TESTED	NOT TESTED	-	NOT TESTED	NOT TESTED	NOT TESTED	NOT TESTED	-
158	58	NEG	POS	NOT TESTED	NOT TESTED	-	NOT TESTED	NOT TESTED	NOT TESTED	NOT TESTED	NOT TESTED	-	NOT TESTED	NOT TESTED	NOT TESTED	NOT TESTED	-
159	81	INC	NEG	NOT TESTED	NOT TESTED	-	87	NEG	NEG	NOT TESTED	NOT TESTED	-	NEG	NEG	NOT TESTED	NOT TESTED	-
160	41	NEG	NEG	NOT TESTED	NOT TESTED	-	47	NEG	NEG	NOT TESTED	NOT TESTED	-	NOT TESTED	NEG	NOT TESTED	NOT TESTED	-
161	60	POS	NEG	NEG	142507	HS	66	NEG	NEG	NOT TESTED	NOT TESTED	-	NEG	NEG	NOT TESTED	NOT TESTED	-
162	33	NEG	NEG	NOT TESTED	NOT TESTED	-	39	NEG	NEG	NOT TESTED	NOT TESTED	-	NOT TESTED	NEG	NOT TESTED	NOT TESTED	-
163	58	POS	NEG	NEG	140501	HS	NOT TESTED	NOT TESTED	NOT TESTED	NOT TESTED	NOT TESTED	-	NOT TESTED	NOT TESTED	NOT TESTED	NOT TESTED	-
164	35	NEG	NEG	NOT TESTED	NOT TESTED	-		NEG	NEG	NOT TESTED	NOT TESTED	-	NOT TESTED	NOT TESTED	NOT TESTED	NOT TESTED	-
165	45	NEG	NEG	NOT TESTED	NOT TESTED	-	51	NEG	NEG	NOT TESTED	NOT TESTED	-	NOT TESTED	NEG	NOT TESTED	NOT TESTED	-
166	29	NEG	NEG	NOT TESTED	NOT TESTED	-	NOT TESTED	NOT TESTED	NOT TESTED	NOT TESTED	NOT TESTED	-	NOT TESTED	NOT TESTED	NOT TESTED	NOT TESTED	-
167	37	NEG	NEG	NOT TESTED	NOT TESTED	-	43	NEG	NEG	NOT TESTED	NOT TESTED	-	NOT TESTED	NOT TESTED	NOT TESTED	NOT TESTED	-
168	95	NEG	NEG	NOT TESTED	NOT TESTED	-	101	NEG	NEG	NOT TESTED	NOT TESTED	-	NOT TESTED	NEG	NOT TESTED	NOT TESTED	-
169	51	NEG	NEG	NOT TESTED	NOT TESTED	-	NOT TESTED	NOT TESTED	NOT TESTED	NOT TESTED	NOT TESTED	-	NOT TESTED	NOT TESTED	NOT TESTED	NOT TESTED	-
170	29	INC	NEG	NOT TESTED	NOT TESTED	-	35	NEG	NEG	NOT TESTED	NOT TESTED	-	NEG	NEG	NOT TESTED	NOT TESTED	-
171	45	NEG	NEG	NOT TESTED	NOT TESTED	-		NEG	NEG	NOT TESTED	NOT TESTED	-	NOT TESTED	NOT TESTED	NOT TESTED	NOT TESTED	-
172	45	INC	NEG	NOT TESTED	NOT TESTED	-	NOT TESTED	NOT TESTED	NOT TESTED	NOT TESTED	NOT TESTED	-	NOT TESTED	NOT TESTED	NOT TESTED	NOT TESTED	-
173	72	NEG	NEG	NOT TESTED	NOT TESTED	-	78	NEG	NEG	NOT TESTED	NOT TESTED	-	NOT TESTED	NEG	NOT TESTED	NOT TESTED	-
174	76	INC	NEG	NOT TESTED	NOT TESTED	-	82	NEG	NEG	NOT TESTED	NOT TESTED	-	NEG	NEG	NOT TESTED	NOT TESTED	-
175	74	INC	NEG	NOT TESTED	NOT TESTED	-	80	NEG	NEG	NOT TESTED	NOT TESTED	-	NEG	NEG	NOT TESTED	NOT TESTED	-
176	34	NEG	NEG	NOT TESTED	NOT TESTED	-	40	NEG	NEG	NOT TESTED	NOT TESTED	-	NOT TESTED	NEG	NOT TESTED	NOT TESTED	-
177	34	NEG	NEG	NOT TESTED	NOT TESTED	-	40	NEG	NEG	NOT TESTED	NOT TESTED	-	NOT TESTED	NEG	NOT TESTED	NOT TESTED	-
178	59	NEG	NEG	NOT TESTED	NOT TESTED	-	65	NEG	NEG	NOT TESTED	NOT TESTED	-	NOT TESTED	NEG	NOT TESTED	NOT TESTED	-
179	32	NEG	NEG	NOT TESTED	NOT TESTED	-	38	NEG	NEG	NOT TESTED	NOT TESTED	-	NOT TESTED	NEG	NOT TESTED	NOT TESTED	-
180	37	NEG	NEG	NOT TESTED	NOT TESTED	-	43	NEG	NEG	NOT TESTED	NOT TESTED	-	NOT TESTED	NEG	NOT TESTED	NOT TESTED	-
181	33	NEG	NEG	NOT TESTED	NOT TESTED	-	NOT TESTED	NOT TESTED	NOT TESTED	NOT TESTED	NOT TESTED	-	NOT TESTED	NOT TESTED	NOT TESTED	NOT TESTED	-
182	60	NEG	NEG	NOT TESTED	NOT TESTED	-	66	NEG	NEG	NOT TESTED	NOT TESTED	-	NOT TESTED	NEG	NOT TESTED	NOT TESTED	-
183	63	NEG	NEG	NOT TESTED	NOT TESTED	-	NOT TESTED	NOT TESTED	NOT TESTED	NOT TESTED	NOT TESTED	-	NOT TESTED	NOT TESTED	NOT TESTED	NOT TESTED	-
184	34	INC	NEG	NOT TESTED	NOT TESTED	-	40	NEG	NEG	NOT TESTED	NOT TESTED	-	NEG	NEG	NOT TESTED	NOT TESTED	-
185	42	NEG	NEG	NOT TESTED	NOT TESTED	-	48	NEG	NEG	NOT TESTED	NOT TESTED	-	NOT TESTED	NEG	NOT TESTED	NOT TESTED	-
186	29	INC	NEG	NOT TESTED	NOT TESTED	-	35	NEG	NEG	NOT TESTED	NOT TESTED	-	NEG	NEG	NOT TESTED	NOT TESTED	-
187	46	INC	NEG	NOT TESTED	NOT TESTED	-	52	POS	POS	POS	20908.8	-	NOT TESTED	NOT TESTED	NOT TESTED	NOT TESTED	-
188	33	NEG	NEG	NOT TESTED	NOT TESTED	-	NOT TESTED	NOT TESTED	NOT TESTED	NOT TESTED	NOT TESTED	-	NOT TESTED	NOT TESTED	NOT TESTED	NOT TESTED	-
189	31	NEG	POS	NOT TESTED	NOT TESTED	-	NOT TESTED	NOT TESTED	NOT TESTED	NOT TESTED	NOT TESTED	-	NOT TESTED	NOT TESTED	NOT TESTED	NOT TESTED	-
190	44	NEG	NEG	NOT TESTED	NOT TESTED	-	50	NEG	NEG	NOT TESTED	NOT TESTED	-	NOT TESTED	NEG	NOT TESTED	NOT TESTED	-
191	31	NEG	NEG	NOT TESTED	NOT TESTED	-	37	NEG	NEG	NOT TESTED	NOT TESTED	-	NOT TESTED	NEG	NOT TESTED	NOT TESTED	-
192	33	INC	NEG	NOT TESTED	NOT TESTED	-	39	NEG	NEG	NOT TESTED	NOT TESTED	-	NEG	NEG	NOT TESTED	NOT TESTED	-
193	27	INC	NEG	NOT TESTED	NOT TESTED	-	33	INC	NEG	NOT TESTED	NOT TESTED	-	NEG	NEG	NOT TESTED	NOT TESTED	-
194	65	INC	NEG	NOT TESTED	NOT TESTED	-	NOT TESTED	NOT TESTED	NOT TESTED	NOT TESTED	NOT TESTED	-	NOT TESTED	NOT TESTED	NOT TESTED	NOT TESTED	-
195	36	NEG	NEG	NOT TESTED	NOT TESTED	-	42	NEG	POS	NOT TESTED	NOT TESTED	-	NOT TESTED	NEG	NOT TESTED	NOT TESTED	-
196	34	NEG	NEG	NOT TESTED	NOT TESTED	-	40	NEG	NEG	NOT TESTED	NOT TESTED	-	NOT TESTED	NOT TESTED	NOT TESTED	NOT TESTED	-
197	29	NEG	NEG	NOT TESTED	NOT TESTED	-	35	NEG	NEG	NOT TESTED	NOT TESTED	-	NOT TESTED	NEG	NOT TESTED	NOT TESTED	-
198	29	NEG	NEG	NOT TESTED	NOT TESTED	-	35	NEG	NEG	NOT TESTED	NOT TESTED	-	NOT TESTED	NOT TESTED	NOT TESTED	NOT TESTED	-
199	31	INC	NEG	NOT TESTED	NOT TESTED	-	NOT TESTED	NOT TESTED	NOT TESTED	NOT TESTED	NOT TESTED	-	NOT TESTED	NOT TESTED	NOT TESTED	NOT TESTED	-
200	31	NEG	NEG	NOT TESTED	NOT TESTED	-	37	NEG	NEG	NOT TESTED	NOT TESTED	-	NOT TESTED	NEG	NOT TESTED	NOT TESTED	-
201	22	NEG	NEG	NOT TESTED	NOT TESTED	-	28	NEG	NEG	NOT TESTED	NOT TESTED	-	NOT TESTED	NEG	NOT TESTED	NOT TESTED	-
202	25	NEG	NEG	NOT TESTED	NOT TESTED	-	31	NEG	NEG	NOT TESTED	NOT TESTED	-	NOT TESTED	NEG	NOT TESTED	NOT TESTED	-
203	28	NEG	NEG	NOT TESTED	NOT TESTED	-	34	NEG	NEG	NOT TESTED	NOT TESTED	-	NOT TESTED	NEG	NOT TESTED	NOT TESTED	-
204	31	INC	NEG	NOT TESTED	NOT TESTED	-	37	INC	NEG	NOT TESTED	NOT TESTED	-	NOT TESTED	NOT TESTED	NOT TESTED	NOT TESTED	-
205	51	INC	NEG	NOT TESTED	NOT TESTED	-	NOT TESTED	NOT TESTED	NOT TESTED	NOT TESTED	NOT TESTED	-	NOT TESTED	NOT TESTED	NOT TESTED	NOT TESTED	-
206	33	NEG	NEG	NOT TESTED	NOT TESTED	-	39	NEG	NEG	NOT TESTED	NOT TESTED	-	NOT TESTED	NEG	NOT TESTED	NOT TESTED	-
207	22	NEG	NEG	NOT TESTED	NOT TESTED	-	28	INC	POS	NOT TESTED	NOT TESTED	-	POS	POS	POS	1455168	HS
208	23	NEG	NEG	NOT TESTED	NOT TESTED	-	29	NEG	NEG	NOT TESTED	NOT TESTED	-	NOT TESTED	NEG	NOT TESTED	NOT TESTED	-
209	65	NEG	NEG	NOT TESTED	NOT TESTED	-	NOT TESTED	NOT TESTED	NOT TESTED	NOT TESTED	NOT TESTED	-	NOT TESTED	NOT TESTED	NOT TESTED	NOT TESTED	-
210	28	NEG	NEG	NOT TESTED	NOT TESTED	-	34	NEG	NEG	NOT TESTED	NOT TESTED	-	NOT TESTED	NEG	NOT TESTED	NOT TESTED	-
211	30	NEG	NEG	NOT TESTED	NOT TESTED	-	NOT TESTED	NOT TESTED	NOT TESTED	NOT TESTED	NOT TESTED	-	NOT TESTED	NOT TESTED	NOT TESTED	NOT TESTED	-
212	25	NEG	NEG	NOT TESTED	NOT TESTED	-	31	INC	NEG	NOT TESTED	NOT TESTED	-	NEG	POS	NOT TESTED	NOT TESTED	-
213	36	NEG	NEG	NOT TESTED	NOT TESTED	-	42	NEG	NEG	NOT TESTED	NOT TESTED	-	NOT TESTED	NEG	NOT TESTED	NOT TESTED	-
214	64	NEG	NEG	NOT TESTED	NOT TESTED	-	70	NEG	NEG	NOT TESTED	NOT TESTED	-	NOT TESTED	NEG	NOT TESTED	NOT TESTED	-
215	28	NEG	NEG	NOT TESTED	NOT TESTED	-	34	NEG	NEG	NOT TESTED	NOT TESTED	-	NOT TESTED	NEG	NOT TESTED	NOT TESTED	-
216	39	NEG	NEG	NOT TESTED	NOT TESTED	-	45	NEG	NEG	NOT TESTED	NOT TESTED	-	NOT TESTED	NEG	NOT TESTED	NOT TESTED	-
217	24	POS	NEG	POS	508834	HS	30	NEG	POS	NOT TESTED	NOT TESTED	-	NOT TESTED	NOT TESTED	NOT TESTED	NOT TESTED	-
218	22	NEG	NEG	NOT TESTED	NOT TESTED	-	28	NEG	NEG	NOT TESTED	NOT TESTED	-	NOT TESTED	NEG	NOT TESTED	NOT TESTED	-
219	33	NEG	NEG	NOT TESTED	NOT TESTED	-	39	NEG	NEG	NOT TESTED	NOT TESTED	-	NOT TESTED	NEG	NOT TESTED	NOT TESTED	-
220	24	NEG	NEG	NOT TESTED	NOT TESTED	-	30	NEG	NEG	NOT TESTED	NOT TESTED	-	NOT TESTED	NEG	NOT TESTED	NOT TESTED	-
221	23	NEG	NEG	NOT TESTED	NOT TESTED	-	NOT TESTED	NOT TESTED	NOT TESTED	NOT TESTED	NOT TESTED	-	NOT TESTED	NOT TESTED	NOT TESTED	NOT TESTED	-
222	30	NEG	NEG	NOT TESTED	NOT TESTED	-	36	NEG	NEG	NOT TESTED	NOT TESTED	-	NOT TESTED	NEG	NOT TESTED	NOT TESTED	-
223	30	NEG	NEG	NOT TESTED	NOT TESTED	-	36	NEG	NEG	NOT TESTED	NOT TESTED	-	NOT TESTED	NEG	NOT TESTED	NOT TESTED	-
224	24	NEG	NEG	NOT TESTED	NOT TESTED	-	30	NEG	NEG	NOT TESTED	NOT TESTED	-	NOT TESTED	NEG	NOT TESTED	NOT TESTED	-
225	23	NEG	NEG	NOT TESTED	NOT TESTED	-	29	NEG	NEG	NOT TESTED	NOT TESTED	-	NOT TESTED	NEG	NOT TESTED	NOT TESTED	-
226	33	NEG	NEG	NOT TESTED	NOT TESTED	-	39	NEG	NEG	NOT TESTED	NOT TESTED	-	NOT TESTED	NEG	NOT TESTED	NOT TESTED	-
227	29	NEG	NEG	NOT TESTED	NOT TESTED	-	35	NEG	NEG	NOT TESTED	NOT TESTED	-	NOT TESTED	NEG	NOT TESTED	NOT TESTED	-
228	27	NEG	NEG	NOT TESTED	NOT TESTED	-	33	NEG	NEG	NOT TESTED	NOT TESTED	-	NOT TESTED	NEG	NOT TESTED	NOT TESTED	-
229	36	NEG	NEG	NOT TESTED	NOT TESTED	-	NOT TESTED	NOT TESTED	NOT TESTED	NOT TESTED	NOT TESTED	-	NOT TESTED	NOT TESTED	NOT TESTED	NOT TESTED	-
230	49	NEG	NEG	NOT TESTED	NOT TESTED	-	55	NEG	NEG	NOT TESTED	NOT TESTED	-	NOT TESTED	NEG	NOT TESTED	NOT TESTED	-
231	33	NEG	NEG	NOT TESTED	NOT TESTED	-	39	NEG	NEG	NOT TESTED	NOT TESTED	-	NOT TESTED	NEG	NOT TESTED	NOT TESTED	-
232	35	NEG	NEG	NOT TESTED	NOT TESTED	-	41	NEG	NEG	NOT TESTED	NOT TESTED	-	NOT TESTED	NEG	NOT TESTED	NOT TESTED	-
233	22	NEG	NEG	NOT TESTED	NOT TESTED	-	28	NEG	NEG	NOT TESTED	NOT TESTED	-	NOT TESTED	NEG	NOT TESTED	NOT TESTED	-
234	25	NEG	NEG	NOT TESTED	NOT TESTED	-	31	NEG	NEG	NOT TESTED	NOT TESTED	-	NOT TESTED	NEG	NOT TESTED	NOT TESTED	-
235	25	NEG	NEG	NOT TESTED	NOT TESTED	-		NEG	NEG	NOT TESTED	NOT TESTED	-	NOT TESTED	NOT TESTED	NOT TESTED	NOT TESTED	-
236	22	POS	NEG	NEG	59611.2	-	28	NEG	NEG	NOT TESTED	NOT TESTED	-	NEG	NEG	NOT TESTED	NOT TESTED	-
237	24	NEG	NEG	NOT TESTED	NOT TESTED	-	30	NEG	NEG	NOT TESTED	NOT TESTED	-	NOT TESTED	NEG	NOT TESTED	NOT TESTED	-
238	42	INC	NEG	NOT TESTED	NOT TESTED	-	NOT TESTED	NOT TESTED	NOT TESTED	NOT TESTED	NOT TESTED	-	NOT TESTED	NOT TESTED	NOT TESTED	NOT TESTED	-
239	23	NEG	NEG	NOT TESTED	NOT TESTED	-	29	NEG	NEG	NOT TESTED	NOT TESTED	-	NOT TESTED	NEG	NOT TESTED	NOT TESTED	-
240	51	NEG	NEG	NOT TESTED	NOT TESTED	-	57	NEG	NEG	NOT TESTED	NOT TESTED	-	NOT TESTED	NEG	NOT TESTED	NOT TESTED	-
241	34	NEG	NEG	NOT TESTED	NOT TESTED	-	40	NEG	NEG	NOT TESTED	NOT TESTED	-	NOT TESTED	NEG	NOT TESTED	NOT TESTED	-
242	47	NEG	NEG	NOT TESTED	NOT TESTED	-	53	NEG	NEG	NOT TESTED	NOT TESTED	-	NOT TESTED	NEG	NOT TESTED	NOT TESTED	-
243	32	NEG	NEG	NOT TESTED	NOT TESTED	-	NOT TESTED	NOT TESTED	NOT TESTED	NOT TESTED	NOT TESTED	-	NOT TESTED	NOT TESTED	NOT TESTED	NOT TESTED	-
244	29	NEG	NEG	NOT TESTED	NOT TESTED	-	35	NEG	NEG	NOT TESTED	NOT TESTED	-	NOT TESTED	NEG	NOT TESTED	NOT TESTED	-
245	63	NEG	NEG	NOT TESTED	NOT TESTED	-	69	NEG	NEG	NOT TESTED	NOT TESTED	-	NOT TESTED	NOT TESTED	NOT TESTED	NOT TESTED	-
246	36	NEG	NEG	NOT TESTED	NOT TESTED	-	42	NEG	NEG	NOT TESTED	NOT TESTED	-	NOT TESTED	NEG	NOT TESTED	NOT TESTED	-
247	57	NEG	NEG	NOT TESTED	NOT TESTED	-	63	NEG	NEG	NOT TESTED	NOT TESTED	-	NOT TESTED	NEG	NOT TESTED	NOT TESTED	-
248	25	NEG	NEG	NOT TESTED	NOT TESTED	-	31	NEG	NEG	NOT TESTED	NOT TESTED	-	NOT TESTED	NEG	NOT TESTED	NOT TESTED	-
249	42	NEG	NEG	NOT TESTED	NOT TESTED	-	48	NEG	NEG	NOT TESTED	NOT TESTED	-	NOT TESTED	NEG	NOT TESTED	NOT TESTED	-
250	39	NEG	NEG	NOT TESTED	NOT TESTED	-	45	NEG	NEG	NOT TESTED	NOT TESTED	-	NOT TESTED	NEG	NOT TESTED	NOT TESTED	-
251	29	NEG	NEG	NOT TESTED	NOT TESTED	-	35	NEG	NEG	NOT TESTED	NOT TESTED	-	NOT TESTED	NEG	NOT TESTED	NOT TESTED	-
252	35	POS	POS	POS	N.A.	-	NOT TESTED	NOT TESTED	NOT TESTED	NOT TESTED	NOT TESTED	-	NOT TESTED	NOT TESTED	NOT TESTED	NOT TESTED	-
253	26	NEG	NEG	NOT TESTED	NOT TESTED	-	32	INC	NEG	NOT TESTED	NOT TESTED	-	INC	NEG	NOT TESTED	NOT TESTED	-
254	60	NEG	NEG	NOT TESTED	NOT TESTED	-	66	NEG	NEG	NOT TESTED	NOT TESTED	-	NOT TESTED	NEG	NOT TESTED	NOT TESTED	-
255	57	NEG	NEG	NOT TESTED	NOT TESTED	-	63	NEG	NEG	NOT TESTED	NOT TESTED	-	NOT TESTED	NEG	NOT TESTED	NOT TESTED	-
256	55	NEG	NEG	NOT TESTED	NOT TESTED	-	61	NEG	NEG	NOT TESTED	NOT TESTED	-	NOT TESTED	NEG	NOT TESTED	NOT TESTED	-
257	41	NEG	NEG	NOT TESTED	NOT TESTED	-	47	NEG	NEG	NOT TESTED	NOT TESTED	-	NOT TESTED	NEG	NOT TESTED	NOT TESTED	-
258	27	NEG	NEG	NOT TESTED	NOT TESTED	-	33	NEG	NEG	NOT TESTED	NOT TESTED	-	NOT TESTED	NEG	NOT TESTED	NOT TESTED	-
259	40	NEG	NEG	NOT TESTED	NOT TESTED	-	46	NEG	NEG	NOT TESTED	NOT TESTED	-	NOT TESTED	NEG	NOT TESTED	NOT TESTED	-
260	55	NEG	NEG	NOT TESTED	NOT TESTED	-	61	POS	POS	POS	60086.4	-	NOT TESTED	NOT TESTED	NOT TESTED	NOT TESTED	-
261	52	NEG	NEG	NOT TESTED	NOT TESTED	-	58	NEG	NEG	NOT TESTED	NOT TESTED	-	NOT TESTED	NEG	NOT TESTED	NOT TESTED	-
262		NEG	NEG	NOT TESTED	NOT TESTED	-	34	NEG	NEG	NOT TESTED	NOT TESTED	-	NOT TESTED	NEG	NOT TESTED	NOT TESTED	-
263	31	NEG	NEG	NOT TESTED	NOT TESTED	-	37	NEG	NEG	NOT TESTED	NOT TESTED	-	NOT TESTED	NEG	NOT TESTED	NOT TESTED	-
264	21	NEG	NEG	NOT TESTED	NOT TESTED	-	92	NEG	NEG	NOT TESTED	NOT TESTED	-	NOT TESTED	NEG	NOT TESTED	NOT TESTED	-
265	66	NEG	NEG	NOT TESTED	NOT TESTED	-	72	NEG	NEG	NOT TESTED	NOT TESTED	-	NOT TESTED	NEG	NOT TESTED	NOT TESTED	-
266	35	NEG	NEG	NOT TESTED	NOT TESTED	-	41	NEG	NEG	NOT TESTED	NOT TESTED	-	NOT TESTED	NEG	NOT TESTED	NOT TESTED	-
267	130	NEG	NEG	NOT TESTED	NOT TESTED	-	136	NEG	NEG	NOT TESTED	NOT TESTED	-	NOT TESTED	NOT TESTED	NOT TESTED	NOT TESTED	-
268	76	NEG	NEG	NOT TESTED	NOT TESTED	-	NOT TESTED	NOT TESTED	NOT TESTED	NOT TESTED	NOT TESTED	-	NOT TESTED	NOT TESTED	NOT TESTED	NOT TESTED	-
269	42	NEG	NEG	NOT TESTED	NOT TESTED	-	48	NEG	POS	NOT TESTED	NOT TESTED	-	INC	POS	NOT TESTED	NOT TESTED	-
270	65	INC	NEG	NOT TESTED	NOT TESTED	-	NOT TESTED	NOT TESTED	NOT TESTED	NOT TESTED	NOT TESTED	-	NOT TESTED	NOT TESTED	NOT TESTED	NOT TESTED	-
271	42	NEG	NEG	NOT TESTED	NOT TESTED	-	48	NEG	NEG	NOT TESTED	NOT TESTED	-	NOT TESTED	NEG	NOT TESTED	NOT TESTED	-
272	32	INC	NEG	NOT TESTED	NOT TESTED	-	38	NEG	NEG	NOT TESTED	NOT TESTED	-	NEG	NEG	NOT TESTED	NOT TESTED	-
273	36	NEG	NEG	NOT TESTED	NOT TESTED	-	42	NEG	NEG	NOT TESTED	NOT TESTED	-	NOT TESTED	NEG	NOT TESTED	NOT TESTED	-
274	41	NEG	NEG	NOT TESTED	NOT TESTED	-	47	NEG	NEG	NOT TESTED	NOT TESTED	-	NOT TESTED	NEG	NOT TESTED	NOT TESTED	-
275	48	NEG	NEG	NOT TESTED	NOT TESTED	-	54	NEG	POS	NOT TESTED	NOT TESTED	-	NEG	POS	NOT TESTED	NOT TESTED	-
276	43	NEG	NEG	NOT TESTED	NOT TESTED	-	49	NEG	NEG	NOT TESTED	NOT TESTED	-	NOT TESTED	NEG	NOT TESTED	NOT TESTED	-
277	41	INC	NEG	NOT TESTED	NOT TESTED	-	47	NEG	NEG	NOT TESTED	NOT TESTED	-	INC	POS	NOT TESTED	NOT TESTED	-
278	40	NEG	NEG	NOT TESTED	NOT TESTED	-	46	NEG	NEG	NOT TESTED	NOT TESTED	-	NOT TESTED	NOT TESTED	NOT TESTED	NOT TESTED	-
279	82	NEG	NEG	NOT TESTED	NOT TESTED	-	NOT TESTED	NOT TESTED	NOT TESTED	NOT TESTED	NOT TESTED	-	NOT TESTED	NOT TESTED	NOT TESTED	NOT TESTED	-
280	46	NEG	NEG	NOT TESTED	NOT TESTED	-	52	NEG	NEG	NOT TESTED	NOT TESTED	-	NOT TESTED	NEG	NOT TESTED	NOT TESTED	-
281	49	NEG	NEG	NOT TESTED	NOT TESTED	-	NOT TESTED	NOT TESTED	NOT TESTED	NOT TESTED	NOT TESTED	-	NOT TESTED	NOT TESTED	NOT TESTED	NOT TESTED	-
282	38	NEG	NEG	NOT TESTED	NOT TESTED	-	44	NEG	NEG	NOT TESTED	NOT TESTED	-	NOT TESTED	NEG	NOT TESTED	NOT TESTED	-
283	56	INC	NEG	NOT TESTED	NOT TESTED	-	NOT TESTED	NOT TESTED	NOT TESTED	NOT TESTED	NOT TESTED	-	NOT TESTED	NOT TESTED	NOT TESTED	NOT TESTED	-
284	41	NEG	NEG	NOT TESTED	NOT TESTED	-	47	NEG	NEG	NOT TESTED	NOT TESTED	-	NOT TESTED	NEG	NOT TESTED	NOT TESTED	-
285	37	NEG	NEG	NOT TESTED	NOT TESTED	-	43	NEG	NEG	NOT TESTED	NOT TESTED	-	NOT TESTED	NEG	NOT TESTED	NOT TESTED	-
286	50	NEG	NEG	NOT TESTED	NOT TESTED	-	56	NEG	NEG	NOT TESTED	NOT TESTED	-	NOT TESTED	NEG	NOT TESTED	NOT TESTED	-
287	42	INC	NEG	NOT TESTED	NOT TESTED	-	48	POS	NEG	POS	N.A.	-	NOT TESTED	NOT TESTED	NOT TESTED	NOT TESTED	-
288	32	NEG	NEG	NOT TESTED	NOT TESTED	-	38	NEG	NEG	NOT TESTED	NOT TESTED	-	NOT TESTED	NEG	NOT TESTED	NOT TESTED	-
289	26	NEG	NEG	NOT TESTED	NOT TESTED	-	NOT TESTED	NOT TESTED	NOT TESTED	NOT TESTED	NOT TESTED	-	NOT TESTED	NOT TESTED	NOT TESTED	NOT TESTED	-
290	37	NEG	NEG	NOT TESTED	NOT TESTED	-	43	NEG	NEG	NOT TESTED	NOT TESTED	-	NOT TESTED	NEG	NOT TESTED	NOT TESTED	-
291	39	NEG	NEG	NOT TESTED	NOT TESTED	-	45	NEG	NEG	NOT TESTED	NOT TESTED	-	NOT TESTED	NEG	NOT TESTED	NOT TESTED	-
292	34	NEG	NEG	NOT TESTED	NOT TESTED	-	40	NEG	NEG	NOT TESTED	NOT TESTED	-	NOT TESTED	NEG	NOT TESTED	NOT TESTED	-
293	48	NEG	NEG	NOT TESTED	NOT TESTED	-	54	NEG	NEG	NOT TESTED	NOT TESTED	-	NOT TESTED	NOT TESTED	NOT TESTED	NOT TESTED	-
294	66	NEG	NEG	NOT TESTED	NOT TESTED	-	72	NEG	NEG	NOT TESTED	NOT TESTED	-	NOT TESTED	NEG	NOT TESTED	NOT TESTED	-
295	34	NEG	NEG	NOT TESTED	NOT TESTED	-	40	NEG	NEG	NOT TESTED	NOT TESTED	-	NOT TESTED	NEG	NOT TESTED	NOT TESTED	-
296	28	NEG	NEG	NOT TESTED	NOT TESTED	-	34	NEG	NEG	NOT TESTED	NOT TESTED	-	NOT TESTED	NEG	NOT TESTED	NOT TESTED	-
297	26	NEG	NEG	NOT TESTED	NOT TESTED	-	32	NEG	NEG	NOT TESTED	NOT TESTED	-	NOT TESTED	NEG	NOT TESTED	NOT TESTED	-
298	25	NEG	NEG	NOT TESTED	NOT TESTED	-	31	NEG	NEG	NOT TESTED	NOT TESTED	-	NOT TESTED	NEG	NOT TESTED	NOT TESTED	-
299	26	NEG	NEG	NOT TESTED	NOT TESTED	-	32	NEG	NEG	NOT TESTED	NOT TESTED	-	NOT TESTED	NEG	NOT TESTED	NOT TESTED	-
300	29	NEG	NEG	NOT TESTED	NOT TESTED	-	35	NEG	NEG	NOT TESTED	NOT TESTED	-	NOT TESTED	NEG	NOT TESTED	NOT TESTED	-
301	34	INC	NEG	NOT TESTED	NOT TESTED	-	NOT TESTED	NOT TESTED	NOT TESTED	NOT TESTED	NOT TESTED	-	NOT TESTED	NOT TESTED	NOT TESTED	NOT TESTED	-
302	45	NEG	NEG	NOT TESTED	NOT TESTED	-	51	NEG	NEG	NOT TESTED	NOT TESTED	-	NEG	POS	NOT TESTED	NOT TESTED	-
303	31	INC	NEG	NOT TESTED	NOT TESTED	-	37	NEG	NEG	NOT TESTED	NOT TESTED	-	NEG	NEG	NOT TESTED	NOT TESTED	-
304	62	NEG	NEG	NOT TESTED	NOT TESTED	-	68	NEG	NEG	NOT TESTED	NOT TESTED	-	NOT TESTED	NEG	NOT TESTED	NOT TESTED	-
305	58	NEG	NEG	NOT TESTED	NOT TESTED	-	64	INC	NEG	NOT TESTED	NOT TESTED	-	NEG	NEG	NOT TESTED	NOT TESTED	-
306	48	INC	NEG	NOT TESTED	NOT TESTED	-	54	NEG	NEG	NOT TESTED	NOT TESTED	-	NEG	NEG	NOT TESTED	NOT TESTED	-
307	31	INC	NEG	NOT TESTED	NOT TESTED	-	37	NEG	NEG	NOT TESTED	NOT TESTED	-	NEG	NEG	NOT TESTED	NOT TESTED	-
308	42	NEG	NEG	NOT TESTED	NOT TESTED	-	48	NEG	NEG	NOT TESTED	NOT TESTED	-	NOT TESTED	NEG	NOT TESTED	NOT TESTED	-
309	87	NEG	NEG	NOT TESTED	NOT TESTED	-	93	NEG	NEG	NOT TESTED	NOT TESTED	-	NEG	POS	NOT TESTED	NOT TESTED	-
310	29	NEG	NEG	NOT TESTED	NOT TESTED	-	35	NEG	NEG	NOT TESTED	NOT TESTED	-	NOT TESTED	NEG	NOT TESTED	NOT TESTED	-
311	34	NEG	NEG	NOT TESTED	NOT TESTED	-	40	NEG	NEG	NOT TESTED	NOT TESTED	-	NOT TESTED	NEG	NOT TESTED	NOT TESTED	-
312	30	NEG	NEG	NOT TESTED	NOT TESTED	-	36	NEG	NEG	NOT TESTED	NOT TESTED	-	NOT TESTED	NEG	NOT TESTED	NOT TESTED	-
313	49	INC	POS	NOT TESTED	NOT TESTED	-	NOT TESTED	NOT TESTED	NOT TESTED	NOT TESTED	NOT TESTED	-	NOT TESTED	NOT TESTED	NOT TESTED	NOT TESTED	-
314	58	INC	NEG	NOT TESTED	NOT TESTED	-	64	NEG	NEG	NOT TESTED	NOT TESTED	-	NEG	NEG	NOT TESTED	NOT TESTED	-
315	31	INC	NEG	NOT TESTED	NOT TESTED	-	37	NEG	NEG	NOT TESTED	NOT TESTED	-	NEG	NEG	NOT TESTED	NOT TESTED	-
316	62	NEG	NEG	NOT TESTED	NOT TESTED	-	68	NEG	NEG	NOT TESTED	NOT TESTED	-	NOT TESTED	NOT TESTED	NOT TESTED	NOT TESTED	-
317	64	NEG	NEG	NOT TESTED	NOT TESTED	-	70	NEG	NEG	NOT TESTED	NOT TESTED	-	NOT TESTED	NEG	NOT TESTED	NOT TESTED	-
318	28	NEG	NEG	NOT TESTED	NOT TESTED	-	34	NEG	NEG	NOT TESTED	NOT TESTED	-	NOT TESTED	NEG	NOT TESTED	NOT TESTED	-
319	49	INC	NEG	NOT TESTED	NOT TESTED	-	NOT TESTED	NOT TESTED	NOT TESTED	NOT TESTED	NOT TESTED	-	NOT TESTED	NOT TESTED	NOT TESTED	NOT TESTED	-
320	81	NEG	NEG	NOT TESTED	NOT TESTED	-	87	NEG	NEG	NOT TESTED	NOT TESTED	-	NOT TESTED	NEG	NOT TESTED	NOT TESTED	-
321	29	NEG	NEG	NOT TESTED	NOT TESTED	-	35	NEG	NEG	NOT TESTED	NOT TESTED	-	NOT TESTED	NEG	NOT TESTED	NOT TESTED	-
322	63	NEG	NEG	NOT TESTED	NOT TESTED	-	69	INC	NEG	NOT TESTED	NOT TESTED	-	INC	POS	NOT TESTED	NOT TESTED	-
323	41	NEG	NEG	NOT TESTED	NOT TESTED	-		NEG	NEG	NOT TESTED	NOT TESTED	-	NOT TESTED	NOT TESTED	NOT TESTED	NOT TESTED	-
324	31	NEG	NEG	NOT TESTED	NOT TESTED	-	37	NEG	NEG	NOT TESTED	NOT TESTED	-	NOT TESTED	NEG	NOT TESTED	NOT TESTED	-
325	32	NEG	NEG	NOT TESTED	NOT TESTED	-	38	NEG	NEG	NOT TESTED	NOT TESTED	-	NOT TESTED	NEG	NOT TESTED	NOT TESTED	-
326	62	NEG	POS	NOT TESTED	NOT TESTED	-	NOT TESTED	NOT TESTED	NOT TESTED	NOT TESTED	NOT TESTED	-	NOT TESTED	NOT TESTED	NOT TESTED	NOT TESTED	-
327	43	INC	NEG	NOT TESTED	NOT TESTED	-	49	NEG	NEG	NOT TESTED	NOT TESTED	-	NEG	NEG	NOT TESTED	NOT TESTED	-
328	35	NEG	NEG	NOT TESTED	NOT TESTED	-	41	NEG	NEG	NOT TESTED	NOT TESTED	-	NOT TESTED	NEG	NOT TESTED	NOT TESTED	-
329	31	NEG	NEG	NOT TESTED	NOT TESTED	-	37	NEG	NEG	NOT TESTED	NOT TESTED	-	NOT TESTED	NEG	NOT TESTED	NOT TESTED	-
330	31	NEG	NEG	NOT TESTED	NOT TESTED	-	37	NEG	POS	NOT TESTED	NOT TESTED	-	NEG	POS	NOT TESTED	NOT TESTED	-
331	59	NEG	NEG	NOT TESTED	NOT TESTED	-	NOT TESTED	NOT TESTED	NOT TESTED	NOT TESTED	NOT TESTED	-	NOT TESTED	NOT TESTED	NOT TESTED	NOT TESTED	-
332	48	INC	POS	NOT TESTED	NOT TESTED	-	54	NEG	POS	NOT TESTED	NOT TESTED	-	POS	POS	POS	N.A.	-
333	68	NEG	NEG	NOT TESTED	NOT TESTED	-	74	NEG	NEG	NOT TESTED	NOT TESTED	-	NOT TESTED	NEG	NOT TESTED	NOT TESTED	-
334	31	NEG	NEG	NOT TESTED	NOT TESTED	-	37	NEG	NEG	NOT TESTED	NOT TESTED	-	NOT TESTED	NEG	NOT TESTED	NOT TESTED	-
335	38	INC	NEG	NOT TESTED	NOT TESTED	-	44	INC	NEG	NOT TESTED	NOT TESTED	-	NEG	NEG	NOT TESTED	NOT TESTED	-
336	63	NEG	NEG	NOT TESTED	NOT TESTED	-	69	NEG	NEG	NOT TESTED	NOT TESTED	-	NOT TESTED	NEG	NOT TESTED	NOT TESTED	-
337	29	NEG	NEG	NOT TESTED	NOT TESTED	-	35	NEG	NEG	NOT TESTED	NOT TESTED	-	NOT TESTED	NEG	NOT TESTED	NOT TESTED	-
338	50	NEG	NEG	NOT TESTED	NOT TESTED	-	56	NEG	NEG	NOT TESTED	NOT TESTED	-	NOT TESTED	NEG	NOT TESTED	NOT TESTED	-
339	51	INC	NEG	NOT TESTED	NOT TESTED	-	57	INC	NEG	NOT TESTED	NOT TESTED	-	POS	POS	POS	37541	-
340	53	NEG	NEG	NOT TESTED	NOT TESTED	-	NOT TESTED	NOT TESTED	NOT TESTED	NOT TESTED	NOT TESTED	-	NOT TESTED	NOT TESTED	NOT TESTED	NOT TESTED	-
341	56	NEG	NEG	NOT TESTED	NOT TESTED	-	62	NEG	NEG	NOT TESTED	NOT TESTED	-	NOT TESTED	NEG	NOT TESTED	NOT TESTED	-
342	38	NEG	NEG	NOT TESTED	NOT TESTED	-	44	NEG	NEG	NOT TESTED	NOT TESTED	-	NOT TESTED	NEG	NOT TESTED	NOT TESTED	-
343	33	NEG	NEG	NOT TESTED	NOT TESTED	-	39	NEG	NEG	NOT TESTED	NOT TESTED	-	NOT TESTED	NEG	NOT TESTED	NOT TESTED	-
344	40	NEG	NEG	NOT TESTED	NOT TESTED	-	46	NEG	NEG	NOT TESTED	NOT TESTED	-	NOT TESTED	NEG	NOT TESTED	NOT TESTED	-
345	40	NEG	NEG	NOT TESTED	NOT TESTED	-	46	NEG	NEG	NOT TESTED	NOT TESTED	-	NOT TESTED	NEG	NOT TESTED	NOT TESTED	-
346	55	NEG	NEG	NOT TESTED	NOT TESTED	-	61	NEG	NEG	NOT TESTED	NOT TESTED	-	NOT TESTED	NEG	NOT TESTED	NOT TESTED	-
347	81	NEG	NEG	NOT TESTED	NOT TESTED	-	87	NEG	NEG	NOT TESTED	NOT TESTED	-	NOT TESTED	NEG	NOT TESTED	NOT TESTED	-
348	40	NEG	NEG	NOT TESTED	NOT TESTED	-	46	NEG	NEG	NOT TESTED	NOT TESTED	-	NOT TESTED	NEG	NOT TESTED	NOT TESTED	-
349	52	NEG	NEG	NOT TESTED	NOT TESTED	-	58	NEG	NEG	NOT TESTED	NOT TESTED	-	NOT TESTED	NEG	NOT TESTED	NOT TESTED	-
350	35	NEG	NEG	NOT TESTED	NOT TESTED	-	41	NEG	NEG	NOT TESTED	NOT TESTED	-	NOT TESTED	NEG	NOT TESTED	NOT TESTED	-
351	58	POS	NEG	NEG	81470.4	-	64	NEG	NEG	NOT TESTED	NOT TESTED	-	NEG	NEG	NOT TESTED	NOT TESTED	-
352	41	NEG	NEG	NOT TESTED	NOT TESTED	-	47	NEG	NEG	NOT TESTED	NOT TESTED	-	NOT TESTED	NOT TESTED	NOT TESTED	NOT TESTED	-
353		NEG	NEG	NOT TESTED	NOT TESTED	-	NOT TESTED	NOT TESTED	NOT TESTED	NOT TESTED	NOT TESTED	-	NOT TESTED	NOT TESTED	NOT TESTED	NOT TESTED	-
354	40	NEG	NEG	NOT TESTED	NOT TESTED	-	46	NEG	NEG	NOT TESTED	NOT TESTED	-	NOT TESTED	NEG	NOT TESTED	NOT TESTED	-
355	54	NEG	NEG	NOT TESTED	NOT TESTED	-	60	NEG	NEG	NOT TESTED	NOT TESTED	-	NOT TESTED	NEG	NOT TESTED	NOT TESTED	-
356	28	NEG	NEG	NOT TESTED	NOT TESTED	-	34	NEG	NEG	NOT TESTED	NOT TESTED	-	NOT TESTED	NEG	NOT TESTED	NOT TESTED	-
357	36	POS	POS	POS	2437776	HS	NOT TESTED	NOT TESTED	NOT TESTED	NOT TESTED	NOT TESTED	-	NOT TESTED	NOT TESTED	NOT TESTED	NOT TESTED	-
358	50	NEG	NEG	NOT TESTED	NOT TESTED	-	56	NEG	NEG	NOT TESTED	NOT TESTED	-	NOT TESTED	NEG	NOT TESTED	NOT TESTED	-
359	25	NEG	NEG	NOT TESTED	NOT TESTED	-	31	NEG	NEG	NOT TESTED	NOT TESTED	-	NOT TESTED	NEG	NOT TESTED	NOT TESTED	-
360	46	NEG	NEG	NOT TESTED	NOT TESTED	-	52	NEG	NEG	NOT TESTED	NOT TESTED	-	NOT TESTED	NEG	NOT TESTED	NOT TESTED	-
361	25	NEG	NEG	NOT TESTED	NOT TESTED	-	31	NEG	NEG	NOT TESTED	NOT TESTED	-	NOT TESTED	NEG	NOT TESTED	NOT TESTED	-
362	43	NEG	NEG	NOT TESTED	NOT TESTED	-	49	NEG	NEG	NOT TESTED	NOT TESTED	-	NOT TESTED	NEG	NOT TESTED	NOT TESTED	-
363	34	INC	NEG	NOT TESTED	NOT TESTED	-	40	NEG	NEG	NOT TESTED	NOT TESTED	-	NEG	NEG	NOT TESTED	NOT TESTED	-
364	64	NEG	NEG	NOT TESTED	NOT TESTED	-	NOT TESTED	NOT TESTED	NOT TESTED	NOT TESTED	NOT TESTED	-	NOT TESTED	NOT TESTED	NOT TESTED	NOT TESTED	-
365	36	NEG	NEG	NOT TESTED	NOT TESTED	-	42	POS	POS	POS	1075536	HS	NOT TESTED	NOT TESTED	NOT TESTED	NOT TESTED	-
366	25	INC	NEG	NOT TESTED	NOT TESTED	-	31	NEG	NEG	NOT TESTED	NOT TESTED	-	NEG	NEG	NOT TESTED	NOT TESTED	-
367	29	NEG	NEG	NOT TESTED	NOT TESTED	-	35	NEG	NEG	NOT TESTED	NOT TESTED	-	NOT TESTED	NEG	NOT TESTED	NOT TESTED	-
368	61	NEG	NEG	NOT TESTED	NOT TESTED	-	67	INC	NEG	NOT TESTED	NOT TESTED	-	INC	NEG	NOT TESTED	NOT TESTED	-
369	40	NEG	NEG	NOT TESTED	NOT TESTED	-	46	NEG	NEG	NOT TESTED	NOT TESTED	-	NOT TESTED	NEG	NOT TESTED	NOT TESTED	-
370	46	NEG	NEG	NOT TESTED	NOT TESTED	-	52	NEG	NEG	NOT TESTED	NOT TESTED	-	NOT TESTED	NOT TESTED	NOT TESTED	NOT TESTED	-
371	39	NEG	NEG	NOT TESTED	NOT TESTED	-	45	NEG	NEG	NOT TESTED	NOT TESTED	-	NOT TESTED	NEG	NOT TESTED	NOT TESTED	-
372	53	NEG	NEG	NOT TESTED	NOT TESTED	-	59	NEG	NEG	NOT TESTED	NOT TESTED	-	NOT TESTED	NEG	NOT TESTED	NOT TESTED	-
373	48	INC	NEG	NOT TESTED	NOT TESTED	-	54	NEG	NEG	NOT TESTED	NOT TESTED	-	NEG	NEG	NOT TESTED	NOT TESTED	-
374	97	NEG	NEG	NOT TESTED	NOT TESTED	-	103	NEG	NEG	NOT TESTED	NOT TESTED	-	NOT TESTED	NEG	NOT TESTED	NOT TESTED	-
375	38	NEG	NEG	NOT TESTED	NOT TESTED	-	44	NEG	NEG	NOT TESTED	NOT TESTED	-	NOT TESTED	NEG	NOT TESTED	NOT TESTED	-
376	83	NEG	NEG	NOT TESTED	NOT TESTED	-	89	NEG	NEG	NOT TESTED	NOT TESTED	-	NOT TESTED	NEG	NOT TESTED	NOT TESTED	-
377	46	NEG	NEG	NOT TESTED	NOT TESTED	-	52	NEG	NEG	NOT TESTED	NOT TESTED	-	NOT TESTED	NEG	NOT TESTED	NOT TESTED	-
378	34	NEG	NEG	NOT TESTED	NOT TESTED	-	40	NEG	NEG	NOT TESTED	NOT TESTED	-	NOT TESTED	NEG	NOT TESTED	NOT TESTED	-
379	79	NEG	NEG	NOT TESTED	NOT TESTED	-	NOT TESTED	NOT TESTED	NOT TESTED	NOT TESTED	NOT TESTED	-	NOT TESTED	NOT TESTED	NOT TESTED	NOT TESTED	-
380	39	NEG	NEG	NOT TESTED	NOT TESTED	-	45	NEG	NEG	NOT TESTED	NOT TESTED	-	NOT TESTED	NEG	NOT TESTED	NOT TESTED	-
381	39	NEG	NEG	NOT TESTED	NOT TESTED	-	45	NEG	NEG	NOT TESTED	NOT TESTED	-	NOT TESTED	NEG	NOT TESTED	NOT TESTED	-
382	39	NEG	NEG	NOT TESTED	NOT TESTED	-	45	NEG	NEG	NOT TESTED	NOT TESTED	-	NOT TESTED	NEG	NOT TESTED	NOT TESTED	-
383	114	NEG	NEG	NOT TESTED	NOT TESTED	-	120	NEG	NEG	NOT TESTED	NOT TESTED	-	NOT TESTED	NEG	NOT TESTED	NOT TESTED	-
384	37	NEG	NEG	NOT TESTED	NOT TESTED	-	43	NEG	NEG	NOT TESTED	NOT TESTED	-	NOT TESTED	NEG	NOT TESTED	NOT TESTED	-
385	59	NEG	POS	NOT TESTED	NOT TESTED	-	65	NEG	POS	NOT TESTED	NOT TESTED	-	NOT TESTED	NOT TESTED	NOT TESTED	NOT TESTED	-
386	42	NEG	NEG	NOT TESTED	NOT TESTED	-	48	NEG	NEG	NOT TESTED	NOT TESTED	-	NOT TESTED	NEG	NOT TESTED	NOT TESTED	-
387	39	NEG	NEG	NOT TESTED	NOT TESTED	-	45	NEG	NEG	NOT TESTED	NOT TESTED	-	NOT TESTED	NEG	NOT TESTED	NOT TESTED	-
388	55	NEG	NEG	NOT TESTED	NOT TESTED	-	61	NEG	NEG	NOT TESTED	NOT TESTED	-	NOT TESTED	NEG	NOT TESTED	NOT TESTED	-
389	51	NEG	NEG	NOT TESTED	NOT TESTED	-		NEG	NEG	NOT TESTED	NOT TESTED	-	NOT TESTED	NOT TESTED	NOT TESTED	NOT TESTED	-
390	24	INC	NEG	NOT TESTED	NOT TESTED	-	30	NEG	NEG	NOT TESTED	NOT TESTED	-	NEG	NEG	NOT TESTED	NOT TESTED	-
391	41	NEG	NEG	NOT TESTED	NOT TESTED	-	NOT TESTED	NOT TESTED	NOT TESTED	NOT TESTED	NOT TESTED	-	NOT TESTED	NOT TESTED	NOT TESTED	NOT TESTED	-
392	48	NEG	NEG	NOT TESTED	NOT TESTED	-	54	NEG	NEG	NOT TESTED	NOT TESTED	-	NOT TESTED	NOT TESTED	NOT TESTED	NOT TESTED	-
393	63	NEG	NEG	NOT TESTED	NOT TESTED	-	69	NEG	NEG	NOT TESTED	NOT TESTED	-	NOT TESTED	NEG	NOT TESTED	NOT TESTED	-
394	38	NEG	NEG	NOT TESTED	NOT TESTED	-	44	NEG	NEG	NOT TESTED	NOT TESTED	-	NOT TESTED	NEG	NOT TESTED	NOT TESTED	-
395	35	NEG	NEG	NOT TESTED	NOT TESTED	-	41	NEG	NEG	NOT TESTED	NOT TESTED	-	NOT TESTED	NEG	NOT TESTED	NOT TESTED	-
396	53	NEG	NEG	NOT TESTED	NOT TESTED	-	59	NEG	NEG	NOT TESTED	NOT TESTED	-	NOT TESTED	NEG	NOT TESTED	NOT TESTED	-
397	27	NEG	NEG	NOT TESTED	NOT TESTED	-	33	NEG	NEG	NOT TESTED	NOT TESTED	-	POS	POS	POS	3703920	HS
398	57	NEG	NEG	NOT TESTED	NOT TESTED	-	63	NEG	NEG	NOT TESTED	NOT TESTED	-	NOT TESTED	NEG	NOT TESTED	NOT TESTED	-
399	43	NEG	NEG	NOT TESTED	NOT TESTED	-	49	NEG	NEG	NOT TESTED	NOT TESTED	-	NOT TESTED	NEG	NOT TESTED	NOT TESTED	-
400	38	NEG	NEG	NOT TESTED	NOT TESTED	-	44	NEG	NEG	NOT TESTED	NOT TESTED	-	NOT TESTED	NEG	NOT TESTED	NOT TESTED	-
401	77	NEG	NEG	NOT TESTED	NOT TESTED	-	83	NEG	NEG	NOT TESTED	NOT TESTED	-	NOT TESTED	NEG	NOT TESTED	NOT TESTED	-
402	40	NEG	NEG	NOT TESTED	NOT TESTED	-	46	NEG	NEG	NOT TESTED	NOT TESTED	-	NOT TESTED	NEG	NOT TESTED	NOT TESTED	-
403	85	NEG	NEG	NOT TESTED	NOT TESTED	-	91	INC	NEG	NOT TESTED	NOT TESTED	-	NOT TESTED	NOT TESTED	NOT TESTED	NOT TESTED	-
404	64	NEG	NEG	NOT TESTED	NOT TESTED	-	70	NEG	NEG	NOT TESTED	NOT TESTED	-	NOT TESTED	NEG	NOT TESTED	NOT TESTED	-
405	80	NEG	NEG	NOT TESTED	NOT TESTED	-	86	NEG	NEG	NOT TESTED	NOT TESTED	-	NOT TESTED	NEG	NOT TESTED	NOT TESTED	-
406	41	NEG	NEG	NOT TESTED	NOT TESTED	-	47	NEG	NEG	NOT TESTED	NOT TESTED	-	NOT TESTED	NEG	NOT TESTED	NOT TESTED	-
407	32	NEG	NEG	NOT TESTED	NOT TESTED	-	38	NEG	NEG	NOT TESTED	NOT TESTED	-	NOT TESTED	NEG	NOT TESTED	NOT TESTED	-
408	47	INC	NEG	NOT TESTED	NOT TESTED	-	53	NEG	NEG	NOT TESTED	NOT TESTED	-	INC	NEG	NOT TESTED	NOT TESTED	-
409	24	NEG	NEG	NOT TESTED	NOT TESTED	-	30	NEG	NEG	NOT TESTED	NOT TESTED	-	NOT TESTED	NEG	NOT TESTED	NOT TESTED	-
410	67	NEG	NEG	NOT TESTED	NOT TESTED	-	NOT TESTED	NOT TESTED	NOT TESTED	NOT TESTED	NOT TESTED	-	NOT TESTED	NOT TESTED	NOT TESTED	NOT TESTED	-
411	37	NEG	NEG	NOT TESTED	NOT TESTED	-		NEG	NEG	NOT TESTED	NOT TESTED	-	NOT TESTED	NOT TESTED	NOT TESTED	NOT TESTED	-
412	40	INC	NEG	NOT TESTED	NOT TESTED	-	46	NEG	NEG	NOT TESTED	NOT TESTED	-	NOT TESTED	NOT TESTED	NOT TESTED	NOT TESTED	-
413	42	NEG	NEG	NOT TESTED	NOT TESTED	-	48	NEG	NEG	NOT TESTED	NOT TESTED	-	NOT TESTED	NEG	NOT TESTED	NOT TESTED	-
414	66	INC	NEG	NOT TESTED	NOT TESTED	-	NOT TESTED	NOT TESTED	NOT TESTED	NOT TESTED	NOT TESTED	-	NOT TESTED	NOT TESTED	NOT TESTED	NOT TESTED	-
415	95	NEG	NEG	NOT TESTED	NOT TESTED	-	101	NEG	NEG	NOT TESTED	NOT TESTED	-	NOT TESTED	NEG	NOT TESTED	NOT TESTED	-
416	48	INC	NEG	NOT TESTED	NOT TESTED	-	54	NEG	NEG	NOT TESTED	NOT TESTED	-	NOT TESTED	NEG	NOT TESTED	NOT TESTED	-
417	38	NEG	NEG	NOT TESTED	NOT TESTED	-	44	NEG	NEG	NOT TESTED	NOT TESTED	-	NOT TESTED	NEG	NOT TESTED	NOT TESTED	-
418	29	NEG	NEG	NOT TESTED	NOT TESTED	-	35	NEG	NEG	NOT TESTED	NOT TESTED	-	NOT TESTED	NEG	NOT TESTED	NOT TESTED	-
419	29	NEG	NEG	NOT TESTED	NOT TESTED	-	NOT TESTED	NOT TESTED	NOT TESTED	NOT TESTED	NOT TESTED	-	NOT TESTED	NOT TESTED	NOT TESTED	NOT TESTED	-
420	28	NEG	NEG	NOT TESTED	NOT TESTED	-	34	NEG	NEG	NOT TESTED	NOT TESTED	-	NOT TESTED	NEG	NOT TESTED	NOT TESTED	-
421	30	NEG	NEG	NOT TESTED	NOT TESTED	-	36	NEG	NEG	NOT TESTED	NOT TESTED	-	NOT TESTED	NEG	NOT TESTED	NOT TESTED	-
422	24	NEG	NEG	NOT TESTED	NOT TESTED	-	30	NEG	NEG	NOT TESTED	NOT TESTED	-	NOT TESTED	NEG	NOT TESTED	NOT TESTED	-
423	29	NEG	NEG	NOT TESTED	NOT TESTED	-	NOT TESTED	NOT TESTED	NOT TESTED	NOT TESTED	NOT TESTED	-	NOT TESTED	NOT TESTED	NOT TESTED	NOT TESTED	-
424	35	NEG	NEG	NOT TESTED	NOT TESTED	-	41	NEG	NEG	NOT TESTED	NOT TESTED	-	NOT TESTED	NEG	NOT TESTED	NOT TESTED	-
425	29	NEG	NEG	NOT TESTED	NOT TESTED	-	35	NEG	NEG	NOT TESTED	NOT TESTED	-	NOT TESTED	NEG	NOT TESTED	NOT TESTED	-
426	24	NEG	NEG	NOT TESTED	NOT TESTED	-	30	NEG	NEG	NOT TESTED	NOT TESTED	-	NOT TESTED	NEG	NOT TESTED	NOT TESTED	-
427	28	NEG	NEG	NOT TESTED	NOT TESTED	-	34	NEG	NEG	NOT TESTED	NOT TESTED	-	NOT TESTED	NEG	NOT TESTED	NOT TESTED	-
428	29	INC	NEG	NOT TESTED	NOT TESTED	-	35	NEG	NEG	NOT TESTED	NOT TESTED	-	POS	POS	POS	N.A.	-
429	24	NEG	NEG	NOT TESTED	NOT TESTED	-	30	NEG	NEG	NOT TESTED	NOT TESTED	-	NOT TESTED	NEG	NOT TESTED	NOT TESTED	-
430	29	NEG	NEG	NOT TESTED	NOT TESTED	-	35	NEG	NEG	NOT TESTED	NOT TESTED	-	NOT TESTED	NEG	NOT TESTED	NOT TESTED	-
431	36	NEG	NEG	NOT TESTED	NOT TESTED	-	42	NEG	NEG	NOT TESTED	NOT TESTED	-	NOT TESTED	NEG	NOT TESTED	NOT TESTED	-
432	40	NEG	NEG	NOT TESTED	NOT TESTED	-	46	INC	NEG	NOT TESTED	NOT TESTED	-	INC	NEG	NOT TESTED	NOT TESTED	-
433	54	INC	POS	NOT TESTED	NOT TESTED	-	60	POS	POS	POS	N.A.	-	NOT TESTED	NOT TESTED	NOT TESTED	NOT TESTED	-
434	27	NEG	NEG	NOT TESTED	NOT TESTED	-	33	NEG	NEG	NOT TESTED	NOT TESTED	-	NOT TESTED	NEG	NOT TESTED	NOT TESTED	-
435	28	NEG	NEG	NOT TESTED	NOT TESTED	-	34	NEG	NEG	NOT TESTED	NOT TESTED	-	NOT TESTED	NEG	NOT TESTED	NOT TESTED	-
436	31	NEG	NEG	NOT TESTED	NOT TESTED	-	37	NEG	NEG	NOT TESTED	NOT TESTED	-	NOT TESTED	NEG	NOT TESTED	NOT TESTED	-
437	81	INC	NEG	NOT TESTED	NOT TESTED	-	87	NEG	NEG	NOT TESTED	NOT TESTED	-	NOT TESTED	NOT TESTED	NOT TESTED	NOT TESTED	-
438	42	NEG	NEG	NOT TESTED	NOT TESTED	-	48	NEG	NEG	NOT TESTED	NOT TESTED	-	NOT TESTED	NEG	NOT TESTED	NOT TESTED	-
439	48	NEG	NEG	NOT TESTED	NOT TESTED	-	54	NEG	NEG	NOT TESTED	NOT TESTED	-	NOT TESTED	NEG	NOT TESTED	NOT TESTED	-
440	40	NEG	NEG	NOT TESTED	NOT TESTED	-	46	NEG	NEG	NOT TESTED	NOT TESTED	-	NOT TESTED	NEG	NOT TESTED	NOT TESTED	-
441	38	INC	NEG	NOT TESTED	NOT TESTED	-	44	NEG	NEG	NOT TESTED	NOT TESTED	-	NEG	NEG	NOT TESTED	NOT TESTED	-
442	21	NEG	NEG	NOT TESTED	NOT TESTED	-	34	NEG	NEG	NOT TESTED	NOT TESTED	-	NOT TESTED	NEG	NOT TESTED	NOT TESTED	-
443	92	NEG	NEG	NOT TESTED	NOT TESTED	-		NEG	NEG	NOT TESTED	NOT TESTED	-	NOT TESTED	NOT TESTED	NOT TESTED	NOT TESTED	-
444	57	NEG	NEG	NOT TESTED	NOT TESTED	-	63	NEG	NEG	NOT TESTED	NOT TESTED	-	NOT TESTED	NEG	NOT TESTED	NOT TESTED	-
445	41	NEG	NEG	NOT TESTED	NOT TESTED	-	47	NEG	NEG	NOT TESTED	NOT TESTED	-	NOT TESTED	NOT TESTED	NOT TESTED	NOT TESTED	-
446	28	NEG	NEG	NOT TESTED	NOT TESTED	-	34	NEG	NEG	NOT TESTED	NOT TESTED	-	NOT TESTED	NEG	NOT TESTED	NOT TESTED	-
447	44	NEG	NEG	NOT TESTED	NOT TESTED	-	50	NEG	NEG	NOT TESTED	NOT TESTED	-	NOT TESTED	NEG	NOT TESTED	NOT TESTED	-
448	41	NEG	NEG	NOT TESTED	NOT TESTED	-	47	NEG	NEG	NOT TESTED	NOT TESTED	-	NOT TESTED	NEG	NOT TESTED	NOT TESTED	-
449	42	NEG	NEG	NOT TESTED	NOT TESTED	-	48	NEG	NEG	NOT TESTED	NOT TESTED	-	NOT TESTED	NOT TESTED	NOT TESTED	NOT TESTED	-
450	52	NEG	NEG	NOT TESTED	NOT TESTED	-	58	NEG	NEG	NOT TESTED	NOT TESTED	-	NOT TESTED	NEG	NOT TESTED	NOT TESTED	-
451	42	NEG	NEG	NOT TESTED	NOT TESTED	-	48	NEG	NEG	NOT TESTED	NOT TESTED	-	NOT TESTED	NEG	NOT TESTED	NOT TESTED	-
452	25	NEG	NEG	NOT TESTED	NOT TESTED	-	31	NEG	NEG	NOT TESTED	NOT TESTED	-	NOT TESTED	NEG	NOT TESTED	NOT TESTED	-
453	61	NEG	NEG	NOT TESTED	NOT TESTED	-	67	POS	NEG	NEG	20539.2	-	NOT TESTED	NOT TESTED	NOT TESTED	NOT TESTED	-
454	44	NEG	NEG	NOT TESTED	NOT TESTED	-	50	NEG	NEG	NOT TESTED	NOT TESTED	-	NOT TESTED	NEG	NOT TESTED	NOT TESTED	-
455	36	NEG	NEG	NOT TESTED	NOT TESTED	-	42	NEG	NEG	NOT TESTED	NOT TESTED	-	NOT TESTED	NEG	NOT TESTED	NOT TESTED	-
456	41	NEG	NEG	NOT TESTED	NOT TESTED	-	47	NEG	NEG	NOT TESTED	NOT TESTED	-	NOT TESTED	NEG	NOT TESTED	NOT TESTED	-
457	77	NEG	NEG	NOT TESTED	NOT TESTED	-	83	NEG	NEG	NOT TESTED	NOT TESTED	-	NOT TESTED	NOT TESTED	NOT TESTED	NOT TESTED	-
458	43	NEG	NEG	NOT TESTED	NOT TESTED	-	49	NEG	NEG	NOT TESTED	NOT TESTED	-	NOT TESTED	NEG	NOT TESTED	NOT TESTED	-
459	43	INC	NEG	NOT TESTED	NOT TESTED	-	49	NEG	POS	NOT TESTED	NOT TESTED	-	POS	POS	POS	36696	-
460	42	NEG	NEG	NOT TESTED	NOT TESTED	-	48	NEG	NEG	NOT TESTED	NOT TESTED	-	NOT TESTED	NEG	NOT TESTED	NOT TESTED	-
461	42	NEG	NEG	NOT TESTED	NOT TESTED	-	48	NEG	NEG	NOT TESTED	NOT TESTED	-	NOT TESTED	NEG	NOT TESTED	NOT TESTED	-
462	72	NEG	NEG	NOT TESTED	NOT TESTED	-	78	NEG	NEG	NOT TESTED	NOT TESTED	-	NOT TESTED	NEG	NOT TESTED	NOT TESTED	-
463	57	NEG	NEG	NOT TESTED	NOT TESTED	-	63	NEG	NEG	NOT TESTED	NOT TESTED	-	NOT TESTED	NEG	NOT TESTED	NOT TESTED	-
464	54	NEG	NEG	NOT TESTED	NOT TESTED	-	60	NEG	NEG	NOT TESTED	NOT TESTED	-	NOT TESTED	NEG	NOT TESTED	NOT TESTED	-
465	40	NEG	NEG	NOT TESTED	NOT TESTED	-	46	NEG	NEG	NOT TESTED	NOT TESTED	-	NOT TESTED	NEG	NOT TESTED	NOT TESTED	-
466	55	NEG	NEG	NOT TESTED	NOT TESTED	-	61	NEG	NEG	NOT TESTED	NOT TESTED	-	NOT TESTED	NEG	NOT TESTED	NOT TESTED	-
467	122	NEG	NEG	NOT TESTED	NOT TESTED	-	NOT TESTED	NOT TESTED	NOT TESTED	NOT TESTED	NOT TESTED	-	NOT TESTED	NOT TESTED	NOT TESTED	NOT TESTED	-
468	45	NEG	NEG	NOT TESTED	NOT TESTED	-	51	NEG	NEG	NOT TESTED	NOT TESTED	-	NOT TESTED	NEG	NOT TESTED	NOT TESTED	-
469	27	NEG	NEG	NOT TESTED	NOT TESTED	-	33	NEG	NEG	NOT TESTED	NOT TESTED	-	NOT TESTED	NEG	NOT TESTED	NOT TESTED	-
470	52	NEG	NEG	NOT TESTED	NOT TESTED	-	58	NEG	NEG	NOT TESTED	NOT TESTED	-	NOT TESTED	NEG	NOT TESTED	NOT TESTED	-
471	44	POS	NEG	POS	103013	HS	NOT TESTED	NOT TESTED	NOT TESTED	NOT TESTED	NOT TESTED	-	NOT TESTED	NOT TESTED	NOT TESTED	NOT TESTED	-
472	42	NEG	NEG	NOT TESTED	NOT TESTED	-	48	NEG	NEG	NOT TESTED	NOT TESTED	-	NOT TESTED	NEG	NOT TESTED	NOT TESTED	-
473	85	POS	NEG	POS	N.A.	-	NOT TESTED	NOT TESTED	NOT TESTED	NOT TESTED	NOT TESTED	-	NOT TESTED	NOT TESTED	NOT TESTED	NOT TESTED	-
474	45	NEG	NEG	NOT TESTED	NOT TESTED	-	51	NEG	NEG	NOT TESTED	NOT TESTED	-	NOT TESTED	NEG	NOT TESTED	NOT TESTED	-
475	41	NEG	NEG	NOT TESTED	NOT TESTED	-	47	NEG	NEG	NOT TESTED	NOT TESTED	-	NOT TESTED	NEG	NOT TESTED	NOT TESTED	-
476	104	NEG	NEG	NOT TESTED	NOT TESTED	-	NOT TESTED	NOT TESTED	NOT TESTED	NOT TESTED	NOT TESTED	-	NOT TESTED	NOT TESTED	NOT TESTED	NOT TESTED	-
477	55	NEG	NEG	NOT TESTED	NOT TESTED	-	61	NEG	NEG	NOT TESTED	NOT TESTED	-	NOT TESTED	NEG	NOT TESTED	NOT TESTED	-
478	39	NEG	NEG	NOT TESTED	NOT TESTED	-	45	NEG	NEG	NOT TESTED	NOT TESTED	-	NOT TESTED	NEG	NOT TESTED	NOT TESTED	-
479	97	NEG	NEG	NOT TESTED	NOT TESTED	-	NOT TESTED	NOT TESTED	NOT TESTED	NOT TESTED	NOT TESTED	-	NOT TESTED	NOT TESTED	NOT TESTED	NOT TESTED	-
480	49	NEG	NEG	NOT TESTED	NOT TESTED	-	55	NEG	NEG	NOT TESTED	NOT TESTED	-	NOT TESTED	NEG	NOT TESTED	NOT TESTED	-
481	46	NEG	NEG	NOT TESTED	NOT TESTED	-	52	NEG	NEG	NOT TESTED	NOT TESTED	-	NOT TESTED	NOT TESTED	NOT TESTED	NOT TESTED	-
482	47	NEG	NEG	NOT TESTED	NOT TESTED	-	53	NEG	NEG	NOT TESTED	NOT TESTED	-	NOT TESTED	NEG	NOT TESTED	NOT TESTED	-
483	70	INC	NEG	NOT TESTED	NOT TESTED	-	76	NEG	NEG	NOT TESTED	NOT TESTED	-	NOT TESTED	NOT TESTED	NOT TESTED	NOT TESTED	-
484	59	NEG	NEG	NOT TESTED	NOT TESTED	-	65	NEG	NEG	NOT TESTED	NOT TESTED	-	NOT TESTED	NOT TESTED	NOT TESTED	NOT TESTED	-
485	53	POS	POS	POS	76454400	SS	NOT TESTED	NOT TESTED	NOT TESTED	NOT TESTED	NOT TESTED	-	NOT TESTED	NOT TESTED	NOT TESTED	NOT TESTED	-
486	47	INC	POS	NOT TESTED	NOT TESTED	-	53	INC	POS	NOT TESTED	NOT TESTED	-	NEG	POS	NOT TESTED	NOT TESTED	-
487	58	POS	NEG	POS	317381	HS	NOT TESTED	NOT TESTED	NOT TESTED	NOT TESTED	NOT TESTED	-	NOT TESTED	NOT TESTED	NOT TESTED	NOT TESTED	-
488	46	INC	POS	NOT TESTED	NOT TESTED	-	52	POS	POS	POS	2945184	HS	NOT TESTED	NOT TESTED	NOT TESTED	NOT TESTED	-
489	107	NEG	NEG	NOT TESTED	NOT TESTED	-		NEG	NEG	NOT TESTED	NOT TESTED	-	NOT TESTED	NOT TESTED	NOT TESTED	NOT TESTED	-
490	43	POS	POS	POS	180048	HS	NOT TESTED	NOT TESTED	NOT TESTED	NOT TESTED	NOT TESTED	-	NOT TESTED	NOT TESTED	NOT TESTED	NOT TESTED	-
491	58	NEG	POS	NOT TESTED	NOT TESTED	-	NOT TESTED	NOT TESTED	NOT TESTED	NOT TESTED	NOT TESTED	-	NOT TESTED	NOT TESTED	NOT TESTED	NOT TESTED	-
492	46	POS	POS	POS	17529.6	-	NOT TESTED	NOT TESTED	NOT TESTED	NOT TESTED	NOT TESTED	-	NOT TESTED	NOT TESTED	NOT TESTED	NOT TESTED	-
493	33	POS	NEG	NEG	20803.2	-	NOT TESTED	NOT TESTED	NOT TESTED	NOT TESTED	NOT TESTED	-	NOT TESTED	NOT TESTED	NOT TESTED	NOT TESTED	-
494	26	POS	POS	POS	2449392	HS	32	NEG	NEG	NOT TESTED	NOT TESTED	-	NEG	NEG	NOT TESTED	NOT TESTED	-
495	86	POS	POS	POS	103646	HS	NOT TESTED	NOT TESTED	NOT TESTED	NOT TESTED	NOT TESTED	-	NOT TESTED	NOT TESTED	NOT TESTED	NOT TESTED	-
496	76	POS	NEG	NEG	20803.2	-	NOT TESTED	NOT TESTED	NOT TESTED	NOT TESTED	NOT TESTED	-	NOT TESTED	NOT TESTED	NOT TESTED	NOT TESTED	-
497	50	INC	NEG	NOT TESTED	NOT TESTED	-	NOT TESTED	NOT TESTED	NOT TESTED	NOT TESTED	NOT TESTED	-	NOT TESTED	NOT TESTED	NOT TESTED	NOT TESTED	-
498	89	INC	POS	NOT TESTED	NOT TESTED	-	NOT TESTED	NOT TESTED	NOT TESTED	NOT TESTED	NOT TESTED	-	NOT TESTED	NOT TESTED	NOT TESTED	NOT TESTED	-
499	37	POS	POS	POS	20592	-	NOT TESTED	NOT TESTED	NOT TESTED	NOT TESTED	NOT TESTED	-	NOT TESTED	NOT TESTED	NOT TESTED	NOT TESTED	-
500	37	NEG	NEG	NOT TESTED	NOT TESTED	-		NEG	NEG	NOT TESTED	NOT TESTED	-	NOT TESTED	NOT TESTED	NOT TESTED	NOT TESTED	-
501	28	NEG	NEG	NOT TESTED	NOT TESTED	-	34	NEG	NEG	NOT TESTED	NOT TESTED	-	NOT TESTED	NEG	NOT TESTED	NOT TESTED	-
502	25	NEG	NEG	NOT TESTED	NOT TESTED	-	31	NEG	NEG	NOT TESTED	NOT TESTED	-	NOT TESTED	NEG	NOT TESTED	NOT TESTED	-
503	29	NEG	POS	NOT TESTED	NOT TESTED	-	NOT TESTED	NOT TESTED	NOT TESTED	NOT TESTED	NOT TESTED	-	NOT TESTED	NOT TESTED	NOT TESTED	NOT TESTED	-
504	38	NEG	NEG	NOT TESTED	NOT TESTED	-		NEG	NEG	NOT TESTED	NOT TESTED	-	NOT TESTED	NOT TESTED	NOT TESTED	NOT TESTED	-
505	25	NEG	NEG	NOT TESTED	NOT TESTED	-	31	NEG	NEG	NOT TESTED	NOT TESTED	-	NOT TESTED	NEG	NOT TESTED	NOT TESTED	-
506	25	INC	NEG	NOT TESTED	NOT TESTED	-	28	NEG	NEG	NOT TESTED	NOT TESTED	-	POS	NEG	NEG	N.A.	-
507	26	NEG	NEG	NOT TESTED	NOT TESTED	-	32	NEG	NEG	NOT TESTED	NOT TESTED	-	NOT TESTED	NEG	NOT TESTED	NOT TESTED	-
508	27	NEG	NEG	NOT TESTED	NOT TESTED	-	33	NEG	NEG	NOT TESTED	NOT TESTED	-	NOT TESTED	NEG	NOT TESTED	NOT TESTED	-
509	28	NEG	NEG	NOT TESTED	NOT TESTED	-	34	NEG	NEG	NOT TESTED	NOT TESTED	-	NOT TESTED	NEG	NOT TESTED	NOT TESTED	-
510	27	NEG	NEG	NOT TESTED	NOT TESTED	-	33	NEG	NEG	NOT TESTED	NOT TESTED	-	NEG	POS	NOT TESTED	NOT TESTED	-
511	32	NEG	NEG	NOT TESTED	NOT TESTED	-	38	NEG	NEG	NOT TESTED	NOT TESTED	-	NOT TESTED	NEG	NOT TESTED	NOT TESTED	-
512	22	NEG	NEG	NOT TESTED	NOT TESTED	-	NOT TESTED	NOT TESTED	NOT TESTED	NOT TESTED	NOT TESTED	-	NOT TESTED	NOT TESTED	NOT TESTED	NOT TESTED	-
513	26	NEG	NEG	NOT TESTED	NOT TESTED	-	NOT TESTED	NOT TESTED	NOT TESTED	NOT TESTED	NOT TESTED	-	NOT TESTED	NOT TESTED	NOT TESTED	NOT TESTED	-
514	27	NEG	NEG	NOT TESTED	NOT TESTED	-	33	NEG	NEG	NOT TESTED	NOT TESTED	-	NOT TESTED	NEG	NOT TESTED	NOT TESTED	-
515	25	NEG	NEG	NOT TESTED	NOT TESTED	-	31	INC	POS	NOT TESTED	NOT TESTED	-	POS	POS	NEG	18744	-
516	34	NEG	NEG	NOT TESTED	NOT TESTED	-	40	NEG	NEG	NOT TESTED	NOT TESTED	-	NOT TESTED	NOT TESTED	NOT TESTED	NOT TESTED	-
517	32	NEG	POS	NOT TESTED	NOT TESTED	-	NOT TESTED	NOT TESTED	NOT TESTED	NOT TESTED	NOT TESTED	-	NOT TESTED	NOT TESTED	NOT TESTED	NOT TESTED	-
518	26	NEG	NEG	NOT TESTED	NOT TESTED	-	32	NEG	NEG	NOT TESTED	NOT TESTED	-	INC	POS	NOT TESTED	NOT TESTED	-
519	26	NEG	NEG	NOT TESTED	NOT TESTED	-	32	NEG	NEG	NOT TESTED	NOT TESTED	-	NOT TESTED	NEG	NOT TESTED	NOT TESTED	-
520	28	NEG	NEG	NOT TESTED	NOT TESTED	-	34	NEG	NEG	NOT TESTED	NOT TESTED	-	NOT TESTED	NEG	NOT TESTED	NOT TESTED	-
521	28	NEG	NEG	NOT TESTED	NOT TESTED	-	34	NEG	NEG	NOT TESTED	NOT TESTED	-	NOT TESTED	NEG	NOT TESTED	NOT TESTED	-
522	37	NEG	NEG	NOT TESTED	NOT TESTED	-	43	NEG	NEG	NOT TESTED	NOT TESTED	-	NOT TESTED	NEG	NOT TESTED	NOT TESTED	-
523	23	NEG	NEG	NOT TESTED	NOT TESTED	-	29	NEG	NEG	NOT TESTED	NOT TESTED	-	NOT TESTED	NEG	NOT TESTED	NOT TESTED	-
524	29	INC	NEG	NOT TESTED	NOT TESTED	-	35	NEG	NEG	NOT TESTED	NOT TESTED	-	NOT TESTED	NOT TESTED	NOT TESTED	NOT TESTED	-
525	30	NEG	POS	NOT TESTED	NOT TESTED	-	NOT TESTED	NOT TESTED	NOT TESTED	NOT TESTED	NOT TESTED	-	NOT TESTED	NOT TESTED	NOT TESTED	NOT TESTED	-
526	31	INC	NEG	NOT TESTED	NOT TESTED	-	37	NEG	NEG	NOT TESTED	NOT TESTED	-	NEG	NEG	NOT TESTED	NOT TESTED	-
527	27	NEG	NEG	NOT TESTED	NOT TESTED	-	33	NEG	NEG	NOT TESTED	NOT TESTED	-	NOT TESTED	NOT TESTED	NOT TESTED	NOT TESTED	-
528	33	NEG	NEG	NOT TESTED	NOT TESTED	-	39	NEG	NEG	NOT TESTED	NOT TESTED	-	NOT TESTED	NEG	NOT TESTED	NOT TESTED	-
529	25	NEG	NEG	NOT TESTED	NOT TESTED	-	31	NEG	NEG	NOT TESTED	NOT TESTED	-	NOT TESTED	NEG	NOT TESTED	NOT TESTED	-
530	26	NEG	NEG	NOT TESTED	NOT TESTED	-	32	NEG	NEG	NOT TESTED	NOT TESTED	-	NOT TESTED	NEG	NOT TESTED	NOT TESTED	-
531	24	NEG	NEG	NOT TESTED	NOT TESTED	-	NOT TESTED	NOT TESTED	NOT TESTED	NOT TESTED	NOT TESTED	-	NOT TESTED	NOT TESTED	NOT TESTED	NOT TESTED	-
532	31	NEG	NEG	NOT TESTED	NOT TESTED	-	37	NEG	NEG	NOT TESTED	NOT TESTED	-	NOT TESTED	NEG	NOT TESTED	NOT TESTED	-
533	26	NEG	NEG	NOT TESTED	NOT TESTED	-	32	NEG	NEG	NOT TESTED	NOT TESTED	-	NOT TESTED	NOT TESTED	NOT TESTED	NOT TESTED	-
534	31	NEG	POS	NOT TESTED	NOT TESTED	-	NOT TESTED	NOT TESTED	NOT TESTED	NOT TESTED	NOT TESTED	-	NOT TESTED	NOT TESTED	NOT TESTED	NOT TESTED	-
535	30	NEG	NEG	NOT TESTED	NOT TESTED	-	36	INC	NEG	NOT TESTED	NOT TESTED	-	NEG	POS	NOT TESTED	NOT TESTED	-
536	27	INC	NEG	NOT TESTED	NOT TESTED	-	33	NEG	NEG	NOT TESTED	NOT TESTED	-	NEG	NEG	NOT TESTED	NOT TESTED	-
537	26	NEG	NEG	NOT TESTED	NOT TESTED	-	NOT TESTED	NOT TESTED	NOT TESTED	NOT TESTED	NOT TESTED	-	NOT TESTED	NOT TESTED	NOT TESTED	NOT TESTED	-
538	29	NEG	NEG	NOT TESTED	NOT TESTED	-	35	NEG	NEG	NOT TESTED	NOT TESTED	-	NOT TESTED	NEG	NOT TESTED	NOT TESTED	-
539	33	NEG	NEG	NOT TESTED	NOT TESTED	-	39	NEG	NEG	NOT TESTED	NOT TESTED	-	NOT TESTED	NEG	NOT TESTED	NOT TESTED	-
540	31	NEG	NEG	NOT TESTED	NOT TESTED	-	37	NEG	NEG	NOT TESTED	NOT TESTED	-	NOT TESTED	NOT TESTED	NOT TESTED	NOT TESTED	-
541	47	NEG	NEG	NOT TESTED	NOT TESTED	-	53	NEG	NEG	NOT TESTED	NOT TESTED	-	NOT TESTED	NEG	NOT TESTED	NOT TESTED	-
542	58	NEG	NEG	NOT TESTED	NOT TESTED	-	64	NEG	NEG	NOT TESTED	NOT TESTED	-	NOT TESTED	NEG	NOT TESTED	NOT TESTED	-
543	33	INC	NEG	NOT TESTED	NOT TESTED	-	39	NEG	NEG	NOT TESTED	NOT TESTED	-	NEG	NEG	NOT TESTED	NOT TESTED	-
544	29	NEG	NEG	NOT TESTED	NOT TESTED	-	35	NEG	NEG	NOT TESTED	NOT TESTED	-	NOT TESTED	NEG	NOT TESTED	NOT TESTED	-
545	46	NEG	NEG	NOT TESTED	NOT TESTED	-	52	INC	NEG	NOT TESTED	NOT TESTED	-	INC	NEG	NOT TESTED	NOT TESTED	-
546	30	NEG	NEG	NOT TESTED	NOT TESTED	-	36	NEG	NEG	NOT TESTED	NOT TESTED	-	NOT TESTED	NEG	NOT TESTED	NOT TESTED	-
547	34	NEG	NEG	NOT TESTED	NOT TESTED	-	38	NEG	NEG	NOT TESTED	NOT TESTED	-	NOT TESTED	NEG	NOT TESTED	NOT TESTED	-
548	28	NEG	NEG	NOT TESTED	NOT TESTED	-	34	NEG	NEG	NOT TESTED	NOT TESTED	-	NOT TESTED	NEG	NOT TESTED	NOT TESTED	-
549	31	NEG	NEG	NOT TESTED	NOT TESTED	-	37	NEG	NEG	NOT TESTED	NOT TESTED	-	NOT TESTED	NEG	NOT TESTED	NOT TESTED	-
550	32	NEG	NEG	NOT TESTED	NOT TESTED	-	38	NEG	NEG	NOT TESTED	NOT TESTED	-	NOT TESTED	NEG	NOT TESTED	NOT TESTED	-
551	38	NEG	NEG	NOT TESTED	NOT TESTED	-	44	NEG	NEG	NOT TESTED	NOT TESTED	-	NOT TESTED	NEG	NOT TESTED	NOT TESTED	-
552	48	NEG	NEG	NOT TESTED	NOT TESTED	-	54	NEG	NEG	NOT TESTED	NOT TESTED	-	NOT TESTED	NEG	NOT TESTED	NOT TESTED	-
553	34	INC	NEG	NOT TESTED	NOT TESTED	-	40	NEG	NEG	NOT TESTED	NOT TESTED	-	NEG	NEG	NOT TESTED	NOT TESTED	-
554	49	NEG	NEG	NOT TESTED	NOT TESTED	-	55	NEG	NEG	NOT TESTED	NOT TESTED	-	NOT TESTED	NEG	NOT TESTED	NOT TESTED	-
555	23	NEG	NEG	NOT TESTED	NOT TESTED	-	29	NEG	NEG	NOT TESTED	NOT TESTED	-	NOT TESTED	NEG	NOT TESTED	NOT TESTED	-
556	31	NEG	NEG	NOT TESTED	NOT TESTED	-	37	NEG	NEG	NOT TESTED	NOT TESTED	-	NOT TESTED	NOT TESTED	NOT TESTED	NOT TESTED	-
557	38	NEG	NEG	NOT TESTED	NOT TESTED	-	44	NEG	NEG	NOT TESTED	NOT TESTED	-	NOT TESTED	NEG	NOT TESTED	NOT TESTED	-
558	31	NEG	NEG	NOT TESTED	NOT TESTED	-		NEG	NEG	NOT TESTED	NOT TESTED	-	NOT TESTED	NOT TESTED	NOT TESTED	NOT TESTED	-
559	39	POS	POS	POS	N.A.	-	NOT TESTED	NOT TESTED	NOT TESTED	NOT TESTED	NOT TESTED	-	NOT TESTED	NOT TESTED	NOT TESTED	NOT TESTED	-
560	34	INC	NEG	NOT TESTED	NOT TESTED	-	40	NEG	NEG	NOT TESTED	NOT TESTED	-	NEG	NEG	NOT TESTED	NOT TESTED	-
561	34	INC	NEG	NOT TESTED	NOT TESTED	-	NOT TESTED	NOT TESTED	NOT TESTED	NOT TESTED	NOT TESTED	-	NOT TESTED	NOT TESTED	NOT TESTED	NOT TESTED	-
562	37	NEG	NEG	NOT TESTED	NOT TESTED	-		NEG	NEG	NOT TESTED	NOT TESTED	-	NOT TESTED	NOT TESTED	NOT TESTED	NOT TESTED	-
563	29	NEG	NEG	NOT TESTED	NOT TESTED	-	NOT TESTED	NOT TESTED	NOT TESTED	NOT TESTED	NOT TESTED	-	NOT TESTED	NOT TESTED	NOT TESTED	NOT TESTED	-
564	33	INC	NEG	NOT TESTED	NOT TESTED	-	39	NEG	NEG	NOT TESTED	NOT TESTED	-	INC	NEG	NOT TESTED	NOT TESTED	-
565	64	INC	NEG	NOT TESTED	NOT TESTED	-	39	NEG	NEG	NOT TESTED	NOT TESTED	-	NEG	NEG	NOT TESTED	NOT TESTED	-
566	41	NEG	NEG	NOT TESTED	NOT TESTED	-	47	NEG	NEG	NOT TESTED	NOT TESTED	-	NOT TESTED	NEG	NOT TESTED	NOT TESTED	-
567	35	NEG	NEG	NOT TESTED	NOT TESTED	-	41	NEG	NEG	NOT TESTED	NOT TESTED	-	NOT TESTED	NEG	NOT TESTED	NOT TESTED	-
568	61	NEG	NEG	NOT TESTED	NOT TESTED	-	67	NEG	NEG	NOT TESTED	NOT TESTED	-	NOT TESTED	NEG	NOT TESTED	NOT TESTED	-
569	33	NEG	NEG	NOT TESTED	NOT TESTED	-	39	NEG	NEG	NOT TESTED	NOT TESTED	-	NOT TESTED	NEG	NOT TESTED	NOT TESTED	-
570	30	NEG	NEG	NOT TESTED	NOT TESTED	-	36	INC	NEG	NOT TESTED	NOT TESTED	-	POS	POS	POS	N.A.	-
571	91	POS	NEG	NEG	39969.6	-	97	NEG	NEG	NOT TESTED	NOT TESTED	-	NEG	NEG	NOT TESTED	NOT TESTED	-
572	34	NEG	NEG	NOT TESTED	NOT TESTED	-	40	NEG	NEG	NOT TESTED	NOT TESTED	-	NOT TESTED	NEG	NOT TESTED	NOT TESTED	-
573	44	NEG	NEG	NOT TESTED	NOT TESTED	-	50	NEG	NEG	NOT TESTED	NOT TESTED	-	NOT TESTED	NEG	NOT TESTED	NOT TESTED	-
574	44	NEG	NEG	NOT TESTED	NOT TESTED	-	50	NEG	NEG	NOT TESTED	NOT TESTED	-	NOT TESTED	NEG	NOT TESTED	NOT TESTED	-
575	57	NEG	NEG	NOT TESTED	NOT TESTED	-	63	NEG	NEG	NOT TESTED	NOT TESTED	-	NOT TESTED	NEG	NOT TESTED	NOT TESTED	-
576	55	NEG	NEG	NOT TESTED	NOT TESTED	-	61	NEG	NEG	NOT TESTED	NOT TESTED	-	NOT TESTED	NEG	NOT TESTED	NOT TESTED	-
577	38	NEG	NEG	NOT TESTED	NOT TESTED	-	44	NEG	NEG	NOT TESTED	NOT TESTED	-	NOT TESTED	NEG	NOT TESTED	NOT TESTED	-
578	57	NEG	NEG	NOT TESTED	NOT TESTED	-	63	NEG	NEG	NOT TESTED	NOT TESTED	-	NOT TESTED	NEG	NOT TESTED	NOT TESTED	-
579	31	NEG	NEG	NOT TESTED	NOT TESTED	-	37	NEG	NEG	NOT TESTED	NOT TESTED	-	NOT TESTED	NOT TESTED	NOT TESTED	NOT TESTED	-
580	38	NEG	NEG	NOT TESTED	NOT TESTED	-	44	NEG	NEG	NOT TESTED	NOT TESTED	-	NOT TESTED	NEG	NOT TESTED	NOT TESTED	-
581	42	NEG	NEG	NOT TESTED	NOT TESTED	-	48	NEG	NEG	NOT TESTED	NOT TESTED	-	NOT TESTED	NEG	NOT TESTED	NOT TESTED	-
582	31	NEG	NEG	NOT TESTED	NOT TESTED	-	37	NEG	NEG	NOT TESTED	NOT TESTED	-	NOT TESTED	NEG	NOT TESTED	NOT TESTED	-
583	81	INC	NEG	NOT TESTED	NOT TESTED	-	87	NEG	NEG	NOT TESTED	NOT TESTED	-	NOT TESTED	NEG	NOT TESTED	NOT TESTED	-
584	30	NEG	NEG	NOT TESTED	NOT TESTED	-	36	NEG	NEG	NOT TESTED	NOT TESTED	-	NOT TESTED	NEG	NOT TESTED	NOT TESTED	-
585	33	NEG	NEG	NOT TESTED	NOT TESTED	-	39	NEG	NEG	NOT TESTED	NOT TESTED	-	NOT TESTED	NOT TESTED	NOT TESTED	NOT TESTED	-
586	33	INC	NEG	NOT TESTED	NOT TESTED	-	40	NEG	NEG	NOT TESTED	NOT TESTED	-	NEG	NEG	NOT TESTED	NOT TESTED	-
587	45	INC	NEG	NOT TESTED	NOT TESTED	-	NOT TESTED	NOT TESTED	NOT TESTED	NOT TESTED	NOT TESTED	-	NOT TESTED	NOT TESTED	NOT TESTED	NOT TESTED	-
588	33	NEG	NEG	NOT TESTED	NOT TESTED	-	39	NEG	NEG	NOT TESTED	NOT TESTED	-	NOT TESTED	NEG	NOT TESTED	NOT TESTED	-
589	33	NEG	NEG	NOT TESTED	NOT TESTED	-	39	NEG	NEG	NOT TESTED	NOT TESTED	-	NOT TESTED	NEG	NOT TESTED	NOT TESTED	-
590	40	NEG	NEG	NOT TESTED	NOT TESTED	-	46	NEG	NEG	NOT TESTED	NOT TESTED	-	NOT TESTED	NEG	NOT TESTED	NOT TESTED	-
591	30	POS	NEG	NEG	N.A.	-	NOT TESTED	NOT TESTED	NOT TESTED	NOT TESTED	NOT TESTED	-	NOT TESTED	NOT TESTED	NOT TESTED	NOT TESTED	-
592	40	NEG	NEG	NOT TESTED	NOT TESTED	-	46	NEG	NEG	NOT TESTED	NOT TESTED	-	NOT TESTED	NEG	NOT TESTED	NOT TESTED	-
593	32	INC	NEG	NOT TESTED	NOT TESTED	-	38	NEG	NEG	NOT TESTED	NOT TESTED	-	NEG	NEG	NOT TESTED	NOT TESTED	-
594	32	NEG	NEG	NOT TESTED	NOT TESTED	-	38	NEG	NEG	NOT TESTED	NOT TESTED	-	NOT TESTED	NEG	NOT TESTED	NOT TESTED	-
595	54	INC	NEG	NOT TESTED	NOT TESTED	-	60	NEG	NEG	NOT TESTED	NOT TESTED	-	NEG	NEG	NOT TESTED	NOT TESTED	-
596	30	NEG	NEG	NOT TESTED	NOT TESTED	-	36	NEG	POS	NOT TESTED	NOT TESTED	-	NOT TESTED	NOT TESTED	NOT TESTED	NOT TESTED	-
597	29	NEG	NEG	NOT TESTED	NOT TESTED	-	35	NEG	NEG	NOT TESTED	NOT TESTED	-	NOT TESTED	NEG	NOT TESTED	NOT TESTED	-
598	31	NEG	NEG	NOT TESTED	NOT TESTED	-	NOT TESTED	NOT TESTED	NOT TESTED	NOT TESTED	NOT TESTED	-	NOT TESTED	NOT TESTED	NOT TESTED	NOT TESTED	-
599	29	NEG	NEG	NOT TESTED	NOT TESTED	-	35	NEG	NEG	NOT TESTED	NOT TESTED	-	NOT TESTED	NEG	NOT TESTED	NOT TESTED	-
600	35	POS	POS	POS	27577440	SS	NOT TESTED	NOT TESTED	NOT TESTED	NOT TESTED	NOT TESTED	-	NOT TESTED	NOT TESTED	NOT TESTED	NOT TESTED	-
601	71	NEG	NEG	NOT TESTED	NOT TESTED	-	77	NEG	NEG	NOT TESTED	NOT TESTED	-	NOT TESTED	NEG	NOT TESTED	NOT TESTED	-
602	33	NEG	NEG	NOT TESTED	NOT TESTED	-	39	NEG	NEG	NOT TESTED	NOT TESTED	-	NOT TESTED	NEG	NOT TESTED	NOT TESTED	-
603	38	INC	NEG	NOT TESTED	NOT TESTED	-	44	POS	NEG	POS	N.A.	-	NEG	NEG	NOT TESTED	NOT TESTED	-
604	68	NEG	NEG	NOT TESTED	NOT TESTED	-	74	NEG	NEG	NOT TESTED	NOT TESTED	-	NOT TESTED	NEG	NOT TESTED	NOT TESTED	-
605	29	NEG	NEG	NOT TESTED	NOT TESTED	-	35	NEG	NEG	NOT TESTED	NOT TESTED	-	NOT TESTED	NEG	NOT TESTED	NOT TESTED	-
606	62	NEG	NEG	NOT TESTED	NOT TESTED	-	NOT TESTED	NOT TESTED	NOT TESTED	NOT TESTED	NOT TESTED	-	NOT TESTED	NOT TESTED	NOT TESTED	NOT TESTED	-
607	31	NEG	NEG	NOT TESTED	NOT TESTED	-	37	INC	NEG	NOT TESTED	NOT TESTED	-	INC	NEG	NOT TESTED	NOT TESTED	-
608	41	POS	POS	POS	36696	-	NOT TESTED	NOT TESTED	NOT TESTED	NOT TESTED	NOT TESTED	-	NOT TESTED	NOT TESTED	NOT TESTED	NOT TESTED	-
609	34	INC	NEG	NOT TESTED	NOT TESTED	-	40	NEG	NEG	NOT TESTED	NOT TESTED	-	INC	POS	NOT TESTED	NOT TESTED	-
610	42	INC	NEG	NOT TESTED	NOT TESTED	-	48	NEG	NEG	NOT TESTED	NOT TESTED	-	NOT TESTED	NOT TESTED	NOT TESTED	NOT TESTED	-
611	29	NEG	NEG	NOT TESTED	NOT TESTED	-	35	NEG	NEG	NOT TESTED	NOT TESTED	-	NOT TESTED	NEG	NOT TESTED	NOT TESTED	-
612	41	NEG	NEG	NOT TESTED	NOT TESTED	-	47	NEG	NEG	NOT TESTED	NOT TESTED	-	NOT TESTED	NEG	NOT TESTED	NOT TESTED	-
613	27	NEG	NEG	NOT TESTED	NOT TESTED	-	33	NEG	NEG	NOT TESTED	NOT TESTED	-	NOT TESTED	NEG	NOT TESTED	NOT TESTED	-
614	35	INC	NEG	NOT TESTED	NOT TESTED	-	41	NEG	NEG	NOT TESTED	NOT TESTED	-	NEG	POS	NOT TESTED	NOT TESTED	-
615	31	NEG	NEG	NOT TESTED	NOT TESTED	-	37	NEG	NEG	NOT TESTED	NOT TESTED	-	NOT TESTED	NEG	NOT TESTED	NOT TESTED	-
616	31	NEG	NEG	NOT TESTED	NOT TESTED	-	NOT TESTED	NOT TESTED	NOT TESTED	NOT TESTED	NOT TESTED	-	NOT TESTED	NOT TESTED	NOT TESTED	NOT TESTED	-
617	26	INC	NEG	NOT TESTED	NOT TESTED	-	NOT TESTED	NOT TESTED	NOT TESTED	NOT TESTED	NOT TESTED	-	NOT TESTED	NOT TESTED	NOT TESTED	NOT TESTED	-
618	28	INC	NEG	NOT TESTED	NOT TESTED	-	34	NEG	NEG	NOT TESTED	NOT TESTED	-	INC	POS	NOT TESTED	NOT TESTED	-
619	32	NEG	NEG	NOT TESTED	NOT TESTED	-	NOT TESTED	NOT TESTED	NOT TESTED	NOT TESTED	NOT TESTED	-	NOT TESTED	NOT TESTED	NOT TESTED	NOT TESTED	-
620	33	NEG	NEG	NOT TESTED	NOT TESTED	-	39	NEG	POS	NOT TESTED	NOT TESTED	-	NEG	POS	NOT TESTED	NOT TESTED	-
621	60	NEG	NEG	NOT TESTED	NOT TESTED	-	66	NEG	NEG	NOT TESTED	NOT TESTED	-	NOT TESTED	NEG	NOT TESTED	NOT TESTED	-
622	32	INC	NEG	NOT TESTED	NOT TESTED	-	38	NEG	NEG	NOT TESTED	NOT TESTED	-	NEG	NEG	NOT TESTED	NOT TESTED	-
623	34	NEG	NEG	NOT TESTED	NOT TESTED	-	40	NEG	NEG	NOT TESTED	NOT TESTED	-	NOT TESTED	NEG	NOT TESTED	NOT TESTED	-
624	33	NEG	POS	NOT TESTED	NOT TESTED	-	NOT TESTED	NOT TESTED	NOT TESTED	NOT TESTED	NOT TESTED	-	NOT TESTED	NOT TESTED	NOT TESTED	NOT TESTED	-
625	35	NEG	NEG	NOT TESTED	NOT TESTED	-	41	NEG	NEG	NOT TESTED	NOT TESTED	-	NOT TESTED	NEG	NOT TESTED	NOT TESTED	-
626	43	NEG	NEG	NOT TESTED	NOT TESTED	-	49	NEG	NEG	NOT TESTED	NOT TESTED	-	NOT TESTED	NEG	NOT TESTED	NOT TESTED	-
627	98	NEG	NEG	NOT TESTED	NOT TESTED	-	104	NEG	NEG	NOT TESTED	NOT TESTED	-	NOT TESTED	NOT TESTED	NOT TESTED	NOT TESTED	-
628	66	NEG	NEG	NOT TESTED	NOT TESTED	-		NEG	NEG	NOT TESTED	NOT TESTED	-	NOT TESTED	NOT TESTED	NOT TESTED	NOT TESTED	-
629	54	NEG	NEG	NOT TESTED	NOT TESTED	-	NOT TESTED	NOT TESTED	NOT TESTED	NOT TESTED	NOT TESTED	-	NOT TESTED	NOT TESTED	NOT TESTED	NOT TESTED	-
630	31	NEG	NEG	NOT TESTED	NOT TESTED	-	37	NEG	NEG	NOT TESTED	NOT TESTED	-	NEG	POS	NOT TESTED	NOT TESTED	-
631	78	INC	NEG	NOT TESTED	NOT TESTED	-	NOT TESTED	NOT TESTED	NOT TESTED	NOT TESTED	NOT TESTED	-	NOT TESTED	NOT TESTED	NOT TESTED	NOT TESTED	-
632	73	NEG	NEG	NOT TESTED	NOT TESTED	-	NOT TESTED	NOT TESTED	NOT TESTED	NOT TESTED	NOT TESTED	-	NOT TESTED	NOT TESTED	NOT TESTED	NOT TESTED	-
633	58	NEG	NEG	NOT TESTED	NOT TESTED	-	64	NEG	NEG	NOT TESTED	NOT TESTED	-	NOT TESTED	NEG	NOT TESTED	NOT TESTED	-
634	36	NEG	NEG	NOT TESTED	NOT TESTED	-	NOT TESTED	NOT TESTED	NOT TESTED	NOT TESTED	NOT TESTED	-	NOT TESTED	NOT TESTED	NOT TESTED	NOT TESTED	-
635	64	NEG	POS	NOT TESTED	NOT TESTED	-	NOT TESTED	NOT TESTED	NOT TESTED	NOT TESTED	NOT TESTED	-	NOT TESTED	NOT TESTED	NOT TESTED	NOT TESTED	-
636	53	NEG	NEG	NOT TESTED	NOT TESTED	-	59	NEG	NEG	NOT TESTED	NOT TESTED	-	NOT TESTED	NEG	NOT TESTED	NOT TESTED	-
637	43	NEG	NEG	NOT TESTED	NOT TESTED	-	49	NEG	NEG	NOT TESTED	NOT TESTED	-	NOT TESTED	NEG	NOT TESTED	NOT TESTED	-
638	68	NEG	NEG	NOT TESTED	NOT TESTED	-	74	NEG	NEG	NOT TESTED	NOT TESTED	-	NOT TESTED	NEG	NOT TESTED	NOT TESTED	-
639	86	NEG	NEG	NOT TESTED	NOT TESTED	-	37	NEG	NEG	NOT TESTED	NOT TESTED	-	NOT TESTED	NEG	NOT TESTED	NOT TESTED	-
640	59	NEG	NEG	NOT TESTED	NOT TESTED	-	65	NEG	NEG	NOT TESTED	NOT TESTED	-	NOT TESTED	NEG	NOT TESTED	NOT TESTED	-
641	118	NEG	NEG	NOT TESTED	NOT TESTED	-	124	NEG	NEG	NOT TESTED	NOT TESTED	-	NOT TESTED	NEG	NOT TESTED	NOT TESTED	-
642	53	INC	NEG	NOT TESTED	NOT TESTED	-	59	NEG	NEG	NOT TESTED	NOT TESTED	-	NEG	NEG	NOT TESTED	NOT TESTED	-
643	87	INC	NEG	NOT TESTED	NOT TESTED	-	93	NEG	NEG	NOT TESTED	NOT TESTED	-	NEG	NEG	NOT TESTED	NOT TESTED	-
644	43	POS	POS	POS	41553.6	-	NOT TESTED	NOT TESTED	NOT TESTED	NOT TESTED	NOT TESTED	-	NOT TESTED	NOT TESTED	NOT TESTED	NOT TESTED	-
645	73	INC	NEG	NOT TESTED	NOT TESTED	-	79	NEG	NEG	NOT TESTED	NOT TESTED	-	NEG	NEG	NOT TESTED	NOT TESTED	-
646	63	NEG	NEG	NOT TESTED	NOT TESTED	-	69	NEG	NEG	NOT TESTED	NOT TESTED	-	NOT TESTED	NEG	NOT TESTED	NOT TESTED	-
647	75	INC	NEG	NOT TESTED	NOT TESTED	-	81	NEG	NEG	NOT TESTED	NOT TESTED	-	NEG	NEG	NOT TESTED	NOT TESTED	-
648	73	NEG	NEG	NOT TESTED	NOT TESTED	-	79	NEG	NEG	NOT TESTED	NOT TESTED	-	NOT TESTED	NEG	NOT TESTED	NOT TESTED	-
649	44	NEG	NEG	NOT TESTED	NOT TESTED	-	50	NEG	NEG	NOT TESTED	NOT TESTED	-	NOT TESTED	NOT TESTED	NOT TESTED	NOT TESTED	-
650	31	INC	NEG	NOT TESTED	NOT TESTED	-	NOT TESTED	NOT TESTED	NOT TESTED	NOT TESTED	NOT TESTED	-	NOT TESTED	NOT TESTED	NOT TESTED	NOT TESTED	-
651	59	POS	NEG	NEG	N.A.	-	65	POS	NEG	NEG	62251.2	-	INC	POS	NOT TESTED	NOT TESTED	-
652	59	INC	NEG	NOT TESTED	NOT TESTED	-	65	NEG	NEG	NOT TESTED	NOT TESTED	-	INC	NEG	NOT TESTED	NOT TESTED	-
653	78	NEG	NEG	NOT TESTED	NOT TESTED	-	84	NEG	NEG	NOT TESTED	NOT TESTED	-	NOT TESTED	NEG	NOT TESTED	NOT TESTED	-
654	61	INC	NEG	NOT TESTED	NOT TESTED	-	67	NEG	NEG	NOT TESTED	NOT TESTED	-	NOT TESTED	NOT TESTED	NOT TESTED	NOT TESTED	-
655	32	NEG	NEG	NOT TESTED	NOT TESTED	-	38	NEG	NEG	NOT TESTED	NOT TESTED	-	NOT TESTED	NEG	NOT TESTED	NOT TESTED	-
656	82	NEG	NEG	NOT TESTED	NOT TESTED	-	88	NEG	NEG	NOT TESTED	NOT TESTED	-	NOT TESTED	NEG	NOT TESTED	NOT TESTED	-
657	34	POS	NEG	NEG	N.A.	-	40	INC	NEG	NOT TESTED	NOT TESTED	-	NEG	NEG	NOT TESTED	NOT TESTED	-
658	31	NEG	NEG	NOT TESTED	NOT TESTED	-	37	NEG	NEG	NOT TESTED	NOT TESTED	-	NOT TESTED	NEG	NOT TESTED	NOT TESTED	-
659	58	NEG	NEG	NOT TESTED	NOT TESTED	-	64	NEG	NEG	NOT TESTED	NOT TESTED	-	NOT TESTED	NEG	NOT TESTED	NOT TESTED	-
660	49	NEG	NEG	NOT TESTED	NOT TESTED	-	55	NEG	NEG	NOT TESTED	NOT TESTED	-	NOT TESTED	NEG	NOT TESTED	NOT TESTED	-
661	60	NEG	NEG	NOT TESTED	NOT TESTED	-	66	NEG	NEG	NOT TESTED	NOT TESTED	-	NOT TESTED	NEG	NOT TESTED	NOT TESTED	-
662	55	NEG	NEG	NOT TESTED	NOT TESTED	-	NOT TESTED	NOT TESTED	NOT TESTED	NOT TESTED	NOT TESTED	-	NOT TESTED	NOT TESTED	NOT TESTED	NOT TESTED	-
663	60	INC	NEG	NOT TESTED	NOT TESTED	-	66	NEG	NEG	NOT TESTED	NOT TESTED	-	NEG	NEG	NOT TESTED	NOT TESTED	-
664	48	NEG	NEG	NOT TESTED	NOT TESTED	-		NEG	NEG	NOT TESTED	NOT TESTED	-	NOT TESTED	NOT TESTED	NOT TESTED	NOT TESTED	-
665	55	NEG	NEG	NOT TESTED	NOT TESTED	-	61	NEG	NEG	NOT TESTED	NOT TESTED	-	NEG	POS	NOT TESTED	NOT TESTED	-
666	44	NEG	NEG	NOT TESTED	NOT TESTED	-	50	NEG	NEG	NOT TESTED	NOT TESTED	-	NOT TESTED	NEG	NOT TESTED	NOT TESTED	-
667	80	NEG	NEG	NOT TESTED	NOT TESTED	-		NEG	NEG	NOT TESTED	NOT TESTED	-	NOT TESTED	NOT TESTED	NOT TESTED	NOT TESTED	-
668	51	POS	POS	POS	159456	HS	NOT TESTED	NOT TESTED	NOT TESTED	NOT TESTED	NOT TESTED	-	NOT TESTED	NOT TESTED	NOT TESTED	NOT TESTED	-
669	59	NEG	POS	NOT TESTED	NOT TESTED	-	NOT TESTED	NOT TESTED	NOT TESTED	NOT TESTED	NOT TESTED	-	NOT TESTED	NOT TESTED	NOT TESTED	NOT TESTED	-
670	21	POS	POS	POS	62990.4	-	27	NEG	NEG	NOT TESTED	NOT TESTED	-	NEG	NEG	NOT TESTED	NOT TESTED	-
671	42	NEG	NEG	NOT TESTED	NOT TESTED	-	48	NEG	NEG	NOT TESTED	NOT TESTED	-	NOT TESTED	NEG	NOT TESTED	NOT TESTED	-
672	91	INC	NEG	NOT TESTED	NOT TESTED	-	NOT TESTED	NOT TESTED	NOT TESTED	NOT TESTED	NOT TESTED	-	NOT TESTED	NOT TESTED	NOT TESTED	NOT TESTED	-
673	42	NEG	NEG	NOT TESTED	NOT TESTED	-	48	NEG	NEG	NOT TESTED	NOT TESTED	-	NOT TESTED	NEG	NOT TESTED	NOT TESTED	-
674	55	POS	NEG	POS	18427.2	-	61	NEG	POS	NOT TESTED	NOT TESTED	-	NOT TESTED	NOT TESTED	NOT TESTED	NOT TESTED	-
675	61	INC	NEG	NOT TESTED	NOT TESTED	-	67	NEG	NEG	NOT TESTED	NOT TESTED	-	NEG	NEG	NOT TESTED	NOT TESTED	-
676	65	NEG	NEG	NOT TESTED	NOT TESTED	-	71	NEG	NEG	NOT TESTED	NOT TESTED	-	NOT TESTED	NEG	NOT TESTED	NOT TESTED	-
677	60	POS	NEG	NEG	21014.4	-	NOT TESTED	NOT TESTED	NOT TESTED	NOT TESTED	NOT TESTED	-	NOT TESTED	NOT TESTED	NOT TESTED	NOT TESTED	-
678	54	NEG	NEG	NOT TESTED	NOT TESTED	-	60	NEG	NEG	NOT TESTED	NOT TESTED	-	NOT TESTED	NEG	NOT TESTED	NOT TESTED	-
679	61	INC	NEG	NOT TESTED	NOT TESTED	-	67	NEG	NEG	NOT TESTED	NOT TESTED	-	NEG	NEG	NOT TESTED	NOT TESTED	-
680	71	NEG	NEG	NOT TESTED	NOT TESTED	-	77	NEG	NEG	NOT TESTED	NOT TESTED	-	NOT TESTED	NEG	NOT TESTED	NOT TESTED	-
681	60	NEG	NEG	NOT TESTED	NOT TESTED	-	NOT TESTED	NOT TESTED	NOT TESTED	NOT TESTED	NOT TESTED	-	NOT TESTED	NOT TESTED	NOT TESTED	NOT TESTED	-
682	68	NEG	NEG	NOT TESTED	NOT TESTED	-	74	NEG	NEG	NOT TESTED	NOT TESTED	-	NOT TESTED	NEG	NOT TESTED	NOT TESTED	-
683	67	NEG	NEG	NOT TESTED	NOT TESTED	-	73	NEG	NEG	NOT TESTED	NOT TESTED	-	NOT TESTED	NOT TESTED	NOT TESTED	NOT TESTED	-
684	63	NEG	NEG	NOT TESTED	NOT TESTED	-	69	NEG	NEG	NOT TESTED	NOT TESTED	-	NOT TESTED	NEG	NOT TESTED	NOT TESTED	-
685	29	NEG	NEG	NOT TESTED	NOT TESTED	-	35	NEG	NEG	NOT TESTED	NOT TESTED	-	NOT TESTED	NEG	NOT TESTED	NOT TESTED	-
686	26	NEG	NEG	NOT TESTED	NOT TESTED	-	32	NEG	NEG	NOT TESTED	NOT TESTED	-	NOT TESTED	NOT TESTED	NOT TESTED	NOT TESTED	-
687	26	NEG	NEG	NOT TESTED	NOT TESTED	-	32	NEG	NEG	NOT TESTED	NOT TESTED	-	NOT TESTED	NEG	NOT TESTED	NOT TESTED	-
688	29	NEG	NEG	NOT TESTED	NOT TESTED	-	35	NEG	NEG	NOT TESTED	NOT TESTED	-	NOT TESTED	NEG	NOT TESTED	NOT TESTED	-
689	31	NEG	NEG	NOT TESTED	NOT TESTED	-	37	NEG	NEG	NOT TESTED	NOT TESTED	-	NOT TESTED	NEG	NOT TESTED	NOT TESTED	-
690	29	NEG	NEG	NOT TESTED	NOT TESTED	-	35	NEG	NEG	NOT TESTED	NOT TESTED	-	NOT TESTED	NEG	NOT TESTED	NOT TESTED	-
691	31	NEG	NEG	NOT TESTED	NOT TESTED	-	37	NEG	NEG	NOT TESTED	NOT TESTED	-	NOT TESTED	NOT TESTED	NOT TESTED	NOT TESTED	-
692	33	NEG	NEG	NOT TESTED	NOT TESTED	-		NEG	NEG	NOT TESTED	NOT TESTED	-	NOT TESTED	NOT TESTED	NOT TESTED	NOT TESTED	-
693	28	NEG	NEG	NOT TESTED	NOT TESTED	-	34	NEG	NEG	NOT TESTED	NOT TESTED	-	NOT TESTED	NEG	NOT TESTED	NOT TESTED	-
694	28	NEG	NEG	NOT TESTED	NOT TESTED	-	NOT TESTED	NOT TESTED	NOT TESTED	NOT TESTED	NOT TESTED	-	NOT TESTED	NOT TESTED	NOT TESTED	NOT TESTED	-
695	25	INC	NEG	NOT TESTED	NOT TESTED	-	31	NEG	NEG	NOT TESTED	NOT TESTED	-	NOT TESTED	NOT TESTED	NOT TESTED	NOT TESTED	-
696	27	NEG	NEG	NOT TESTED	NOT TESTED	-	33	NEG	NEG	NOT TESTED	NOT TESTED	-	NOT TESTED	NEG	NOT TESTED	NOT TESTED	-
697	34	NEG	NEG	NOT TESTED	NOT TESTED	-	40	NEG	NEG	NOT TESTED	NOT TESTED	-	NOT TESTED	NEG	NOT TESTED	NOT TESTED	-
698	46	NEG	NEG	NOT TESTED	NOT TESTED	-	52	NEG	NEG	NOT TESTED	NOT TESTED	-	NOT TESTED	NOT TESTED	NOT TESTED	NOT TESTED	-
699	25	NEG	NEG	NOT TESTED	NOT TESTED	-	31	NEG	NEG	NOT TESTED	NOT TESTED	-	NOT TESTED	NEG	NOT TESTED	NOT TESTED	-
700	27	INC	NEG	NOT TESTED	NOT TESTED	-	33	NEG	NEG	NOT TESTED	NOT TESTED	-	NEG	NEG	NOT TESTED	NOT TESTED	-
701	24	NEG	NEG	NOT TESTED	NOT TESTED	-	30	NEG	NEG	NOT TESTED	NOT TESTED	-	NOT TESTED	NOT TESTED	NOT TESTED	NOT TESTED	-
702	30	NEG	NEG	NOT TESTED	NOT TESTED	-	36	NEG	NEG	NOT TESTED	NOT TESTED	-	NOT TESTED	NEG	NOT TESTED	NOT TESTED	-
703	25	NEG	NEG	NOT TESTED	NOT TESTED	-	31	NEG	POS	NOT TESTED	NOT TESTED	-	INC	POS	NOT TESTED	NOT TESTED	-
704	35	NEG	NEG	NOT TESTED	NOT TESTED	-		NEG	NEG	NOT TESTED	NOT TESTED	-	NOT TESTED	NOT TESTED	NOT TESTED	NOT TESTED	-
705	23	INC	NEG	NOT TESTED	NOT TESTED	-	29	NEG	NEG	NOT TESTED	NOT TESTED	-	NEG	NEG	NOT TESTED	NOT TESTED	-
706	40	POS	NEG	POS	20908.8	-	46	POS	POS	POS	207821	HS	NOT TESTED	NOT TESTED	NOT TESTED	NOT TESTED	-
707	28	NEG	NEG	NOT TESTED	NOT TESTED	-	34	NEG	NEG	NOT TESTED	NOT TESTED	-	NOT TESTED	NEG	NOT TESTED	NOT TESTED	-
708	32	NEG	NEG	NOT TESTED	NOT TESTED	-	38	NEG	NEG	NOT TESTED	NOT TESTED	-	NOT TESTED	NEG	NOT TESTED	NOT TESTED	-
709	29	NEG	NEG	NOT TESTED	NOT TESTED	-	35	NEG	NEG	NOT TESTED	NOT TESTED	-	NOT TESTED	NEG	NOT TESTED	NOT TESTED	-
710	29	NEG	NEG	NOT TESTED	NOT TESTED	-	35	NEG	NEG	NOT TESTED	NOT TESTED	-	NOT TESTED	NEG	NOT TESTED	NOT TESTED	-
711	27	NEG	NEG	NOT TESTED	NOT TESTED	-	33	NEG	NEG	NOT TESTED	NOT TESTED	-	NOT TESTED	NEG	NOT TESTED	NOT TESTED	-
712	26	NEG	NEG	NOT TESTED	NOT TESTED	-	32	NEG	NEG	NOT TESTED	NOT TESTED	-	NOT TESTED	NEG	NOT TESTED	NOT TESTED	-
713	25	NEG	NEG	NOT TESTED	NOT TESTED	-	31	NEG	NEG	NOT TESTED	NOT TESTED	-	NOT TESTED	NEG	NOT TESTED	NOT TESTED	-
714	25	NEG	NEG	NOT TESTED	NOT TESTED	-	31	INC	NEG	NOT TESTED	NOT TESTED	-	INC	POS	NOT TESTED	NOT TESTED	-
715	29	INC	POS	NOT TESTED	NOT TESTED	-	35	POS	POS	NEG	20275.2	-	NOT TESTED	NOT TESTED	NOT TESTED	NOT TESTED	-
716	28	NEG	NEG	NOT TESTED	NOT TESTED	-	34	NEG	NEG	NOT TESTED	NOT TESTED	-	NOT TESTED	NEG	NOT TESTED	NOT TESTED	-
717	25	NEG	NEG	NOT TESTED	NOT TESTED	-	NOT TESTED	NOT TESTED	NOT TESTED	NOT TESTED	NOT TESTED	-	NOT TESTED	NOT TESTED	NOT TESTED	NOT TESTED	-
718	22	NEG	NEG	NOT TESTED	NOT TESTED	-	28	NEG	NEG	NOT TESTED	NOT TESTED	-	NOT TESTED	NEG	NOT TESTED	NOT TESTED	-
719	26	NEG	NEG	NOT TESTED	NOT TESTED	-	32	NEG	NEG	NOT TESTED	NOT TESTED	-	NOT TESTED	NEG	NOT TESTED	NOT TESTED	-
720	23	NEG	NEG	NOT TESTED	NOT TESTED	-	29	NEG	NEG	NOT TESTED	NOT TESTED	-	NOT TESTED	NEG	NOT TESTED	NOT TESTED	-
721	28	NEG	NEG	NOT TESTED	NOT TESTED	-	34	NEG	NEG	NOT TESTED	NOT TESTED	-	NOT TESTED	NEG	NOT TESTED	NOT TESTED	-
722	28	NEG	NEG	NOT TESTED	NOT TESTED	-	34	NEG	NEG	NOT TESTED	NOT TESTED	-	NOT TESTED	NEG	NOT TESTED	NOT TESTED	-
723	28	NEG	NEG	NOT TESTED	NOT TESTED	-	34	NEG	NEG	NOT TESTED	NOT TESTED	-	NOT TESTED	NEG	NOT TESTED	NOT TESTED	-
724	23	INC	NEG	NOT TESTED	NOT TESTED	-	NOT TESTED	NOT TESTED	NOT TESTED	NOT TESTED	NOT TESTED	-	NOT TESTED	NOT TESTED	NOT TESTED	NOT TESTED	-
725	26	NEG	NEG	NOT TESTED	NOT TESTED	-	32	NEG	NEG	NOT TESTED	NOT TESTED	-	NOT TESTED	NEG	NOT TESTED	NOT TESTED	-
726	26	NEG	NEG	NOT TESTED	NOT TESTED	-	32	NEG	NEG	NOT TESTED	NOT TESTED	-	NOT TESTED	NEG	NOT TESTED	NOT TESTED	-
727	22	NEG	NEG	NOT TESTED	NOT TESTED	-	28	NEG	NEG	NOT TESTED	NOT TESTED	-	NOT TESTED	NEG	NOT TESTED	NOT TESTED	-
728	27	NEG	NEG	NOT TESTED	NOT TESTED	-	33	INC	NEG	NOT TESTED	NOT TESTED	-	NEG	NEG	NOT TESTED	NOT TESTED	-
729	38	NEG	NEG	NOT TESTED	NOT TESTED	-	NOT TESTED	NOT TESTED	NOT TESTED	NOT TESTED	NOT TESTED	-	NOT TESTED	NOT TESTED	NOT TESTED	NOT TESTED	-
730	29	NEG	NEG	NOT TESTED	NOT TESTED	-	35	NEG	NEG	NOT TESTED	NOT TESTED	-	NOT TESTED	NEG	NOT TESTED	NOT TESTED	-
731	24	NEG	NEG	NOT TESTED	NOT TESTED	-	30	NEG	NEG	NOT TESTED	NOT TESTED	-	NOT TESTED	NEG	NOT TESTED	NOT TESTED	-
732	28	NEG	NEG	NOT TESTED	NOT TESTED	-	70	NEG	NEG	NOT TESTED	NOT TESTED	-	NOT TESTED	NEG	NOT TESTED	NOT TESTED	-
733	45	NEG	NEG	NOT TESTED	NOT TESTED	-	51	NEG	NEG	NOT TESTED	NOT TESTED	-	NOT TESTED	NEG	NOT TESTED	NOT TESTED	-
734	63	INC	NEG	NOT TESTED	NOT TESTED	-	NOT TESTED	NOT TESTED	NOT TESTED	NOT TESTED	NOT TESTED	-	NOT TESTED	NOT TESTED	NOT TESTED	NOT TESTED	-
735	62	INC	NEG	NOT TESTED	NOT TESTED	-	NOT TESTED	NOT TESTED	NOT TESTED	NOT TESTED	NOT TESTED	-	NOT TESTED	NOT TESTED	NOT TESTED	NOT TESTED	-
736	38	POS	POS	POS	N.A.	-	NOT TESTED	NOT TESTED	NOT TESTED	NOT TESTED	NOT TESTED	-	NOT TESTED	NOT TESTED	NOT TESTED	NOT TESTED	-
737	49	POS	NEG	POS	100320	HS	NOT TESTED	NOT TESTED	NOT TESTED	NOT TESTED	NOT TESTED	-	NOT TESTED	NOT TESTED	NOT TESTED	NOT TESTED	-
738	65	INC	NEG	NOT TESTED	NOT TESTED	-	NOT TESTED	NOT TESTED	NOT TESTED	NOT TESTED	NOT TESTED	-	NOT TESTED	NOT TESTED	NOT TESTED	NOT TESTED	-
739	67	NEG	POS	NOT TESTED	NOT TESTED	-	NOT TESTED	NOT TESTED	NOT TESTED	NOT TESTED	NOT TESTED	-	NOT TESTED	NOT TESTED	NOT TESTED	NOT TESTED	-
740	53	POS	POS	POS	263102	HS	NOT TESTED	NOT TESTED	NOT TESTED	NOT TESTED	NOT TESTED	-	NOT TESTED	NOT TESTED	NOT TESTED	NOT TESTED	-
741	43	POS	POS	POS	63175200	SS	NOT TESTED	NOT TESTED	NOT TESTED	NOT TESTED	NOT TESTED	-	NOT TESTED	NOT TESTED	NOT TESTED	NOT TESTED	-
742	35	NEG	NEG	NOT TESTED	NOT TESTED	-		NEG	NEG	NOT TESTED	NOT TESTED	-	NOT TESTED	NOT TESTED	NOT TESTED	NOT TESTED	-
743	67	NEG	NEG	NOT TESTED	NOT TESTED	-	NOT TESTED	NOT TESTED	NOT TESTED	NOT TESTED	NOT TESTED	-	NOT TESTED	NOT TESTED	NOT TESTED	NOT TESTED	-
744	132	NEG	NEG	NOT TESTED	NOT TESTED	-	NOT TESTED	NOT TESTED	NOT TESTED	NOT TESTED	NOT TESTED	-	NOT TESTED	NOT TESTED	NOT TESTED	NOT TESTED	-
745	83	INC	NEG	NOT TESTED	NOT TESTED	-	89	NEG	NEG	NOT TESTED	NOT TESTED	-	NOT TESTED	NOT TESTED	NOT TESTED	NOT TESTED	-
746	53	INC	NEG	NOT TESTED	NOT TESTED	-	59	NEG	NEG	NOT TESTED	NOT TESTED	-	NOT TESTED	NOT TESTED	NOT TESTED	NOT TESTED	-
747	51	POS	POS	POS	39652.8	-	NOT TESTED	NOT TESTED	NOT TESTED	NOT TESTED	NOT TESTED	-	NOT TESTED	NOT TESTED	NOT TESTED	NOT TESTED	-
748	73	POS	NEG	NEG	N.A.	-	NOT TESTED	NOT TESTED	NOT TESTED	NOT TESTED	NOT TESTED	-	NOT TESTED	NOT TESTED	NOT TESTED	NOT TESTED	-
749	55	INC	NEG	NOT TESTED	NOT TESTED	-	61	NEG	NEG	NOT TESTED	NOT TESTED	-	NEG	NEG	NOT TESTED	NOT TESTED	-
750	58	NEG	NEG	NOT TESTED	NOT TESTED	-	NOT TESTED	NOT TESTED	NOT TESTED	NOT TESTED	NOT TESTED	-	NOT TESTED	NOT TESTED	NOT TESTED	NOT TESTED	-
751	78	NEG	NEG	NOT TESTED	NOT TESTED	-	84	NEG	NEG	NOT TESTED	NOT TESTED	-	NOT TESTED	NEG	NOT TESTED	NOT TESTED	-
752	39	POS	POS	POS	21331.2	-	NOT TESTED	NOT TESTED	NOT TESTED	NOT TESTED	NOT TESTED	-	NOT TESTED	NOT TESTED	NOT TESTED	NOT TESTED	-
753	53	POS	POS	NEG	169224	HS	NOT TESTED	NOT TESTED	NOT TESTED	NOT TESTED	NOT TESTED	-	NOT TESTED	NOT TESTED	NOT TESTED	NOT TESTED	-
754	72	POS	NEG	NEG	42451.2	-	NOT TESTED	NOT TESTED	NOT TESTED	NOT TESTED	NOT TESTED	-	NOT TESTED	NOT TESTED	NOT TESTED	NOT TESTED	-
755	39	INC	POS	NOT TESTED	NOT TESTED	-	45	NEG	POS	NOT TESTED	NOT TESTED	-	NOT TESTED	NOT TESTED	NOT TESTED	NOT TESTED	-
756	47	INC	NEG	NOT TESTED	NOT TESTED	-	NOT TESTED	NOT TESTED	NOT TESTED	NOT TESTED	NOT TESTED	-	NOT TESTED	NOT TESTED	NOT TESTED	NOT TESTED	-
757	64	NEG	NEG	NOT TESTED	NOT TESTED	-	70	NEG	NEG	NOT TESTED	NOT TESTED	-	NOT TESTED	NEG	NOT TESTED	NOT TESTED	-
758	44	NEG	NEG	NOT TESTED	NOT TESTED	-		NEG	NEG	NOT TESTED	NOT TESTED	-	NOT TESTED	NOT TESTED	NOT TESTED	NOT TESTED	-
759	57	POS	POS	POS	18744	-	NOT TESTED	NOT TESTED	NOT TESTED	NOT TESTED	NOT TESTED	-	NOT TESTED	NOT TESTED	NOT TESTED	NOT TESTED	-
760	66	INC	NEG	NOT TESTED	NOT TESTED	-	NOT TESTED	NOT TESTED	NOT TESTED	NOT TESTED	NOT TESTED	-	NOT TESTED	NOT TESTED	NOT TESTED	NOT TESTED	-
761	99	INC	NEG	NOT TESTED	NOT TESTED	-	NOT TESTED	NOT TESTED	NOT TESTED	NOT TESTED	NOT TESTED	-	NOT TESTED	NOT TESTED	NOT TESTED	NOT TESTED	-
762	33	INC	NEG	NOT TESTED	NOT TESTED	-	39	NEG	NEG	NOT TESTED	NOT TESTED	-	NEG	NEG	NOT TESTED	NOT TESTED	-
763	116	INC	NEG	NOT TESTED	NOT TESTED	-	NOT TESTED	NOT TESTED	NOT TESTED	NOT TESTED	NOT TESTED	-	NOT TESTED	NOT TESTED	NOT TESTED	NOT TESTED	-
764	40	INC	POS	NOT TESTED	NOT TESTED	-	NOT TESTED	NOT TESTED	NOT TESTED	NOT TESTED	NOT TESTED	-	NOT TESTED	NOT TESTED	NOT TESTED	NOT TESTED	-
765	42	NEG	NEG	NOT TESTED	NOT TESTED	-	48	NEG	NEG	NOT TESTED	NOT TESTED	-	NOT TESTED	NOT TESTED	NOT TESTED	NOT TESTED	-
766	113	NEG	NEG	NOT TESTED	NOT TESTED	-	NOT TESTED	NOT TESTED	NOT TESTED	NOT TESTED	NOT TESTED	-	NOT TESTED	NOT TESTED	NOT TESTED	NOT TESTED	-
767	51	NEG	POS	NOT TESTED	NOT TESTED	-	NOT TESTED	NOT TESTED	NOT TESTED	NOT TESTED	NOT TESTED	-	NOT TESTED	NOT TESTED	NOT TESTED	NOT TESTED	-
768	45	NEG	NEG	NOT TESTED	NOT TESTED	-	NOT TESTED	NOT TESTED	NOT TESTED	NOT TESTED	NOT TESTED	-	NOT TESTED	NOT TESTED	NOT TESTED	NOT TESTED	-
769	51	POS	POS	POS	504768	HS	NOT TESTED	NOT TESTED	NOT TESTED	NOT TESTED	NOT TESTED	-	NOT TESTED	NOT TESTED	NOT TESTED	NOT TESTED	-
770	62	NEG	NEG	NOT TESTED	NOT TESTED	-	68	NEG	NEG	NOT TESTED	NOT TESTED	-	NOT TESTED	NEG	NOT TESTED	NOT TESTED	-
771	55	INC	POS	NOT TESTED	NOT TESTED	-	NOT TESTED	NOT TESTED	NOT TESTED	NOT TESTED	NOT TESTED	-	NOT TESTED	NOT TESTED	NOT TESTED	NOT TESTED	-
772	51	INC	NEG	NOT TESTED	NOT TESTED	-	57	NEG	NEG	NOT TESTED	NOT TESTED	-	NEG	NEG	NOT TESTED	NOT TESTED	-
773	50	INC	POS	NOT TESTED	NOT TESTED	-	56	INC	POS	NOT TESTED	NOT TESTED	-	NOT TESTED	NOT TESTED	NOT TESTED	NOT TESTED	-
774	39	INC	NEG	NOT TESTED	NOT TESTED	-	45	NEG	NEG	NOT TESTED	NOT TESTED	-	NEG	NEG	NOT TESTED	NOT TESTED	-
775	33	POS	POS	POS	583968	HS	NOT TESTED	NOT TESTED	NOT TESTED	NOT TESTED	NOT TESTED	-	NOT TESTED	NOT TESTED	NOT TESTED	NOT TESTED	-
776	38	POS	POS	POS	111355	HS	NOT TESTED	NOT TESTED	NOT TESTED	NOT TESTED	NOT TESTED	-	NOT TESTED	NOT TESTED	NOT TESTED	NOT TESTED	-
777	41	NEG	NEG	NOT TESTED	NOT TESTED	-	47	NEG	NEG	NOT TESTED	NOT TESTED	-	NOT TESTED	NEG	NOT TESTED	NOT TESTED	-
778	53	INC	POS	NOT TESTED	NOT TESTED	-	NOT TESTED	NOT TESTED	NOT TESTED	NOT TESTED	NOT TESTED	-	NOT TESTED	NOT TESTED	NOT TESTED	NOT TESTED	-
779	49	INC	NEG	NOT TESTED	NOT TESTED	-	55	NEG	NEG	NOT TESTED	NOT TESTED	-	INC	NEG	NOT TESTED	NOT TESTED	-
780	63	NEG	NEG	NOT TESTED	NOT TESTED	-		NEG	NEG	NOT TESTED	NOT TESTED	-	NOT TESTED	NOT TESTED	NOT TESTED	NOT TESTED	-
781	35	INC	NEG	NOT TESTED	NOT TESTED	-	NOT TESTED	NOT TESTED	NOT TESTED	NOT TESTED	NOT TESTED	-	NOT TESTED	NOT TESTED	NOT TESTED	NOT TESTED	-
782	57	POS	NEG	NEG	N.A.	-	63	NEG	NEG	NOT TESTED	NOT TESTED	-	NEG	POS	NOT TESTED	NOT TESTED	-
783	98	POS	NEG	NEG	N.A.	-	NOT TESTED	NOT TESTED	NOT TESTED	NOT TESTED	NOT TESTED	-	NOT TESTED	NOT TESTED	NOT TESTED	NOT TESTED	-
784	57	NEG	NEG	NOT TESTED	NOT TESTED	-	NOT TESTED	NOT TESTED	NOT TESTED	NOT TESTED	NOT TESTED	-	NOT TESTED	NOT TESTED	NOT TESTED	NOT TESTED	-
785	58	INC	NEG	NOT TESTED	NOT TESTED	-	64	NEG	NEG	NOT TESTED	NOT TESTED	-	INC	NEG	NOT TESTED	NOT TESTED	-
786	51	INC	NEG	NOT TESTED	NOT TESTED	-	NOT TESTED	NOT TESTED	NOT TESTED	NOT TESTED	NOT TESTED	-	NOT TESTED	NOT TESTED	NOT TESTED	NOT TESTED	-
787	91	INC	NEG	NOT TESTED	NOT TESTED	-	NOT TESTED	NOT TESTED	NOT TESTED	NOT TESTED	NOT TESTED	-	NOT TESTED	NOT TESTED	NOT TESTED	NOT TESTED	-
788	72	INC	NEG	NOT TESTED	NOT TESTED	-	78	NEG	NEG	NOT TESTED	NOT TESTED	-	NOT TESTED	NOT TESTED	NOT TESTED	NOT TESTED	-
789	98	INC	NEG	NOT TESTED	NOT TESTED	-	104	NEG	NEG	NOT TESTED	NOT TESTED	-	NOT TESTED	NOT TESTED	NOT TESTED	NOT TESTED	-
790	74	INC	NEG	NOT TESTED	NOT TESTED	-	80	NEG	NEG	NOT TESTED	NOT TESTED	-	NEG	NEG	NOT TESTED	NOT TESTED	-
791	21	INC	NEG	NOT TESTED	NOT TESTED	-	27	POS	NEG	NEG	N.A.	-	NEG	NEG	NOT TESTED	NOT TESTED	-
792	62	INC	NEG	NOT TESTED	NOT TESTED	-	NOT TESTED	NOT TESTED	NOT TESTED	NOT TESTED	NOT TESTED	-	NOT TESTED	NOT TESTED	NOT TESTED	NOT TESTED	-
793	93	INC	NEG	NOT TESTED	NOT TESTED	-	NOT TESTED	NOT TESTED	NOT TESTED	NOT TESTED	NOT TESTED	-	NOT TESTED	NOT TESTED	NOT TESTED	NOT TESTED	-
794	55	INC	NEG	NOT TESTED	NOT TESTED	-	61	NEG	NEG	NOT TESTED	NOT TESTED	-	NEG	NEG	NOT TESTED	NOT TESTED	-
795	41	INC	NEG	NOT TESTED	NOT TESTED	-	47	NEG	NEG	NOT TESTED	NOT TESTED	-	NEG	POS	NOT TESTED	NOT TESTED	-
796	31	NEG	POS	NOT TESTED	NOT TESTED	-	NOT TESTED	NOT TESTED	NOT TESTED	NOT TESTED	NOT TESTED	-	NOT TESTED	NOT TESTED	NOT TESTED	NOT TESTED	-
797	82	INC	POS	NOT TESTED	NOT TESTED	-	88	NEG	NEG	NOT TESTED	NOT TESTED	-	NOT TESTED	NOT TESTED	NOT TESTED	NOT TESTED	-
798	37	INC	NEG	NOT TESTED	NOT TESTED	-	NOT TESTED	NOT TESTED	NOT TESTED	NOT TESTED	NOT TESTED	-	NOT TESTED	NOT TESTED	NOT TESTED	NOT TESTED	-
799	21	NEG	NEG	NOT TESTED	NOT TESTED	-	27	NEG	NEG	NOT TESTED	NOT TESTED	-	NOT TESTED	NEG	NOT TESTED	NOT TESTED	-
800	41	POS	NEG	POS	42979.2	-	NOT TESTED	NOT TESTED	NOT TESTED	NOT TESTED	NOT TESTED	-	NOT TESTED	NOT TESTED	NOT TESTED	NOT TESTED	-
801	26	NEG	NEG	NOT TESTED	NOT TESTED	-	32	NEG	NEG	NOT TESTED	NOT TESTED	-	NOT TESTED	NEG	NOT TESTED	NOT TESTED	-
802	29	NEG	NEG	NOT TESTED	NOT TESTED	-	NOT TESTED	NOT TESTED	NOT TESTED	NOT TESTED	NOT TESTED	-	NOT TESTED	NOT TESTED	NOT TESTED	NOT TESTED	-
803	26	NEG	NEG	NOT TESTED	NOT TESTED	-	32	NEG	NEG	NOT TESTED	NOT TESTED	-	NOT TESTED	NEG	NOT TESTED	NOT TESTED	-
804	29	NEG	NEG	NOT TESTED	NOT TESTED	-	35	NEG	NEG	NOT TESTED	NOT TESTED	-	INC	POS	NOT TESTED	NOT TESTED	-
805	27	NEG	NEG	NOT TESTED	NOT TESTED	-	33	NEG	NEG	NOT TESTED	NOT TESTED	-	NOT TESTED	NOT TESTED	NOT TESTED	NOT TESTED	-
806	22	NEG	NEG	NOT TESTED	NOT TESTED	-	28	NEG	NEG	NOT TESTED	NOT TESTED	-	NOT TESTED	NEG	NOT TESTED	NOT TESTED	-
807	31	NEG	NEG	NOT TESTED	NOT TESTED	-	37	NEG	NEG	NOT TESTED	NOT TESTED	-	NOT TESTED	NOT TESTED	NOT TESTED	NOT TESTED	-
808	33	POS	POS	POS	21542.4	-	NOT TESTED	NOT TESTED	NOT TESTED	NOT TESTED	NOT TESTED	-	NOT TESTED	NOT TESTED	NOT TESTED	NOT TESTED	-
809	27	NEG	NEG	NOT TESTED	NOT TESTED	-	33	NEG	NEG	NOT TESTED	NOT TESTED	-	NOT TESTED	NEG	NOT TESTED	NOT TESTED	-
810	35	POS	NEG	NEG	N.A.	-	41	POS	POS	POS	N.A.	-	NOT TESTED	NOT TESTED	NOT TESTED	NOT TESTED	-
811	27	NEG	NEG	NOT TESTED	NOT TESTED	-	33	NEG	NEG	NOT TESTED	NOT TESTED	-	NOT TESTED	NEG	NOT TESTED	NOT TESTED	-
812	27	NEG	NEG	NOT TESTED	NOT TESTED	-	33	NEG	NEG	NOT TESTED	NOT TESTED	-	NOT TESTED	NEG	NOT TESTED	NOT TESTED	-
813	28	POS	POS	POS	614592	HS	NOT TESTED	NOT TESTED	NOT TESTED	NOT TESTED	NOT TESTED	-	NOT TESTED	NOT TESTED	NOT TESTED	NOT TESTED	-
814	25	NEG	POS	NOT TESTED	NOT TESTED	-	NOT TESTED	NOT TESTED	NOT TESTED	NOT TESTED	NOT TESTED	-	NOT TESTED	NOT TESTED	NOT TESTED	NOT TESTED	-
815	27	NEG	NEG	NOT TESTED	NOT TESTED	-	NOT TESTED	NOT TESTED	NOT TESTED	NOT TESTED	NOT TESTED	-	NOT TESTED	NOT TESTED	NOT TESTED	NOT TESTED	-
816	55	NEG	NEG	NOT TESTED	NOT TESTED	-	61	NEG	NEG	NOT TESTED	NOT TESTED	-	NOT TESTED	NEG	NOT TESTED	NOT TESTED	-
817	32	NEG	NEG	NOT TESTED	NOT TESTED	-	38	NEG	NEG	NOT TESTED	NOT TESTED	-	NOT TESTED	NEG	NOT TESTED	NOT TESTED	-
818	30	NEG	NEG	NOT TESTED	NOT TESTED	-	36	NEG	NEG	NOT TESTED	NOT TESTED	-	NOT TESTED	NEG	NOT TESTED	NOT TESTED	-
819	29	NEG	NEG	NOT TESTED	NOT TESTED	-	35	NEG	NEG	NOT TESTED	NOT TESTED	-	NOT TESTED	NEG	NOT TESTED	NOT TESTED	-
820	27	NEG	NEG	NOT TESTED	NOT TESTED	-	33	NEG	NEG	NOT TESTED	NOT TESTED	-	NOT TESTED	NEG	NOT TESTED	NOT TESTED	-
821	28	NEG	NEG	NOT TESTED	NOT TESTED	-	34	NEG	NEG	NOT TESTED	NOT TESTED	-	NOT TESTED	NEG	NOT TESTED	NOT TESTED	-
822	29	NEG	NEG	NOT TESTED	NOT TESTED	-	35	INC	POS	NOT TESTED	NOT TESTED	-	INC	POS	NOT TESTED	NOT TESTED	-
823	26	NEG	NEG	NOT TESTED	NOT TESTED	-	32	NEG	NEG	NOT TESTED	NOT TESTED	-	NOT TESTED	NEG	NOT TESTED	NOT TESTED	-
824	41	NEG	NEG	NOT TESTED	NOT TESTED	-	47	NEG	NEG	NOT TESTED	NOT TESTED	-	NOT TESTED	NEG	NOT TESTED	NOT TESTED	-
825	26	NEG	NEG	NOT TESTED	NOT TESTED	-	NOT TESTED	NOT TESTED	NOT TESTED	NOT TESTED	NOT TESTED	-	NOT TESTED	NOT TESTED	NOT TESTED	NOT TESTED	-
826	30	NEG	NEG	NOT TESTED	NOT TESTED	-	36	NEG	NEG	NOT TESTED	NOT TESTED	-	NOT TESTED	NOT TESTED	NOT TESTED	NOT TESTED	-
827	29	NEG	NEG	NOT TESTED	NOT TESTED	-	35	NEG	NEG	NOT TESTED	NOT TESTED	-	NOT TESTED	NEG	NOT TESTED	NOT TESTED	-
828	26	NEG	NEG	NOT TESTED	NOT TESTED	-	32	NEG	NEG	NOT TESTED	NOT TESTED	-	NOT TESTED	NEG	NOT TESTED	NOT TESTED	-
829	26	NEG	NEG	NOT TESTED	NOT TESTED	-	32	NEG	NEG	NOT TESTED	NOT TESTED	-	NOT TESTED	NEG	NOT TESTED	NOT TESTED	-
830	30	NEG	NEG	NOT TESTED	NOT TESTED	-	36	NEG	NEG	NOT TESTED	NOT TESTED	-	NOT TESTED	NEG	NOT TESTED	NOT TESTED	-
831	25	NEG	NEG	NOT TESTED	NOT TESTED	-	31	NEG	NEG	NOT TESTED	NOT TESTED	-	NOT TESTED	NEG	NOT TESTED	NOT TESTED	-
832	22	NEG	NEG	NOT TESTED	NOT TESTED	-	28	NEG	NEG	NOT TESTED	NOT TESTED	-	NOT TESTED	NEG	NOT TESTED	NOT TESTED	-
833	26	NEG	NEG	NOT TESTED	NOT TESTED	-	NOT TESTED	NOT TESTED	NOT TESTED	NOT TESTED	NOT TESTED	-	NOT TESTED	NOT TESTED	NOT TESTED	NOT TESTED	-
834	32	INC	NEG	NOT TESTED	NOT TESTED	-	NOT TESTED	NOT TESTED	NOT TESTED	NOT TESTED	NOT TESTED	-	NOT TESTED	NOT TESTED	NOT TESTED	NOT TESTED	-
835	69	NEG	NEG	NOT TESTED	NOT TESTED	-	NOT TESTED	NOT TESTED	NOT TESTED	NOT TESTED	NOT TESTED	-	NOT TESTED	NOT TESTED	NOT TESTED	NOT TESTED	-
836	42	POS	POS	POS	11652960	SS	NOT TESTED	NOT TESTED	NOT TESTED	NOT TESTED	NOT TESTED	-	NOT TESTED	NOT TESTED	NOT TESTED	NOT TESTED	-
837	42	POS	NEG	POS	59294400	SS	NOT TESTED	NOT TESTED	NOT TESTED	NOT TESTED	NOT TESTED	-	NOT TESTED	NOT TESTED	NOT TESTED	NOT TESTED	-
838	54	INC	NEG	NOT TESTED	NOT TESTED	-	60	NEG	NEG	NOT TESTED	NOT TESTED	-	NEG	NEG	NOT TESTED	NOT TESTED	-
839	51	NEG	NEG	NOT TESTED	NOT TESTED	-	57	POS	POS	POS	N.A.	-	NOT TESTED	NOT TESTED	NOT TESTED	NOT TESTED	-
840	47	INC	NEG	NOT TESTED	NOT TESTED	-	NOT TESTED	NOT TESTED	NOT TESTED	NOT TESTED	NOT TESTED	-	NOT TESTED	NOT TESTED	NOT TESTED	NOT TESTED	-
841	23	INC	NEG	NOT TESTED	NOT TESTED	-	29	POS	POS	POS	179784	HS	NOT TESTED	NOT TESTED	NOT TESTED	NOT TESTED	-
842	100	INC	NEG	NOT TESTED	NOT TESTED	-	NOT TESTED	NOT TESTED	NOT TESTED	NOT TESTED	NOT TESTED	-	NOT TESTED	NOT TESTED	NOT TESTED	NOT TESTED	-
843	54	INC	NEG	NOT TESTED	NOT TESTED	-	60	NEG	NEG	NOT TESTED	NOT TESTED	-	NOT TESTED	NOT TESTED	NOT TESTED	NOT TESTED	-
844	61	INC	POS	NOT TESTED	NOT TESTED	-	67	NEG	POS	NOT TESTED	NOT TESTED	-	NOT TESTED	NOT TESTED	NOT TESTED	NOT TESTED	-
845	80	NEG	NEG	NOT TESTED	NOT TESTED	-	86	NEG	NEG	NOT TESTED	NOT TESTED	-	NOT TESTED	NEG	NOT TESTED	NOT TESTED	-
846	70	POS	POS	POS	429528	HS	NOT TESTED	NOT TESTED	NOT TESTED	NOT TESTED	NOT TESTED	-	NOT TESTED	NOT TESTED	NOT TESTED	NOT TESTED	-
847	124	INC	NEG	NOT TESTED	NOT TESTED	-	NOT TESTED	NOT TESTED	NOT TESTED	NOT TESTED	NOT TESTED	-	NOT TESTED	NOT TESTED	NOT TESTED	NOT TESTED	-
848	62	INC	NEG	NOT TESTED	NOT TESTED	-	NOT TESTED	NOT TESTED	NOT TESTED	NOT TESTED	NOT TESTED	-	NOT TESTED	NOT TESTED	NOT TESTED	NOT TESTED	-
849	53	POS	POS	POS	N.A.	-	NOT TESTED	NOT TESTED	NOT TESTED	NOT TESTED	NOT TESTED	-	NOT TESTED	NOT TESTED	NOT TESTED	NOT TESTED	-
850	43	POS	NEG	POS	N.A.	-	49	NEG	NEG	NOT TESTED	NOT TESTED	-	NOT TESTED	NOT TESTED	NOT TESTED	NOT TESTED	-
851	60	POS	POS	POS	55334.4	-	NOT TESTED	NOT TESTED	NOT TESTED	NOT TESTED	NOT TESTED	-	NOT TESTED	NOT TESTED	NOT TESTED	NOT TESTED	-
852	58	INC	NEG	NOT TESTED	NOT TESTED	-	64	NEG	NEG	NOT TESTED	NOT TESTED	-	NEG	NEG	NOT TESTED	NOT TESTED	-
853	45	INC	POS	NOT TESTED	NOT TESTED	-	51	NEG	POS	NOT TESTED	NOT TESTED	-	NOT TESTED	NEG	NOT TESTED	NOT TESTED	-
854	90	NEG	NEG	NOT TESTED	NOT TESTED	-	NOT TESTED	NOT TESTED	NOT TESTED	NOT TESTED	NOT TESTED	-	NOT TESTED	NOT TESTED	NOT TESTED	NOT TESTED	-
855		NEG	NEG	NOT TESTED	NOT TESTED	-	NOT TESTED	NOT TESTED	NOT TESTED	NOT TESTED	NOT TESTED	-	NOT TESTED	NOT TESTED	NOT TESTED	NOT TESTED	-
856	54	NEG	POS	NOT TESTED	NOT TESTED	-	NOT TESTED	NOT TESTED	NOT TESTED	NOT TESTED	NOT TESTED	-	NOT TESTED	NOT TESTED	NOT TESTED	NOT TESTED	-
857	50	NEG	POS	NOT TESTED	NOT TESTED	-	NOT TESTED	NOT TESTED	NOT TESTED	NOT TESTED	NOT TESTED	-	NOT TESTED	NOT TESTED	NOT TESTED	NOT TESTED	-
858	55	NEG	NEG	NOT TESTED	NOT TESTED	-	61	NEG	NEG	NOT TESTED	NOT TESTED	-	NOT TESTED	NEG	NOT TESTED	NOT TESTED	-
859	51	NEG	NEG	NOT TESTED	NOT TESTED	-	57	NEG	NEG	NOT TESTED	NOT TESTED	-	NOT TESTED	NEG	NOT TESTED	NOT TESTED	-
860	37	NEG	NEG	NOT TESTED	NOT TESTED	-	NOT TESTED	NOT TESTED	NOT TESTED	NOT TESTED	NOT TESTED	-	NOT TESTED	NOT TESTED	NOT TESTED	NOT TESTED	-
861	47	NEG	POS	NOT TESTED	NOT TESTED	-	NOT TESTED	NOT TESTED	NOT TESTED	NOT TESTED	NOT TESTED	-	NOT TESTED	NOT TESTED	NOT TESTED	NOT TESTED	-
862	45	NEG	NEG	NOT TESTED	NOT TESTED	-		NEG	NEG	NOT TESTED	NOT TESTED	-	NOT TESTED	NOT TESTED	NOT TESTED	NOT TESTED	-
863	57	INC	POS	NOT TESTED	NOT TESTED	-	NOT TESTED	NOT TESTED	NOT TESTED	NOT TESTED	NOT TESTED	-	NOT TESTED	NOT TESTED	NOT TESTED	NOT TESTED	-
864	40	INC	NEG	NOT TESTED	NOT TESTED	-	NOT TESTED	NOT TESTED	NOT TESTED	NOT TESTED	NOT TESTED	-	NOT TESTED	NOT TESTED	NOT TESTED	NOT TESTED	-
865	27	INC	NEG	NOT TESTED	NOT TESTED	-	NOT TESTED	NOT TESTED	NOT TESTED	NOT TESTED	NOT TESTED	-	NOT TESTED	NOT TESTED	NOT TESTED	NOT TESTED	-
866	25	NEG	NEG	NOT TESTED	NOT TESTED	-	31	NEG	POS	NOT TESTED	NOT TESTED	-	NOT TESTED	NEG	NOT TESTED	NOT TESTED	-
867	25	NEG	NEG	NOT TESTED	NOT TESTED	-	31	NEG	NEG	NOT TESTED	NOT TESTED	-	NOT TESTED	NEG	NOT TESTED	NOT TESTED	-
868	27	NEG	NEG	NOT TESTED	NOT TESTED	-	33	NEG	NEG	NOT TESTED	NOT TESTED	-	NOT TESTED	NEG	NOT TESTED	NOT TESTED	-
869	24	NEG	NEG	NOT TESTED	NOT TESTED	-	30	NEG	NEG	NOT TESTED	NOT TESTED	-	NOT TESTED	NEG	NOT TESTED	NOT TESTED	-
870	25	NEG	NEG	NOT TESTED	NOT TESTED	-	31	NEG	NEG	NOT TESTED	NOT TESTED	-	NOT TESTED	NEG	NOT TESTED	NOT TESTED	-
871	25	NEG	NEG	NOT TESTED	NOT TESTED	-	31	NEG	NEG	NOT TESTED	NOT TESTED	-	NOT TESTED	NEG	NOT TESTED	NOT TESTED	-
872	24	NEG	NEG	NOT TESTED	NOT TESTED	-	30	NEG	NEG	NOT TESTED	NOT TESTED	-	NOT TESTED	NEG	NOT TESTED	NOT TESTED	-
873	26	NEG	NEG	NOT TESTED	NOT TESTED	-	32	NEG	NEG	NOT TESTED	NOT TESTED	-	NOT TESTED	NEG	NOT TESTED	NOT TESTED	-
874	24	INC	NEG	NOT TESTED	NOT TESTED	-	30	NEG	NEG	NOT TESTED	NOT TESTED	-	NEG	NEG	NOT TESTED	NOT TESTED	-
875	24	NEG	NEG	NOT TESTED	NOT TESTED	-	30	NEG	NEG	NOT TESTED	NOT TESTED	-	NOT TESTED	NEG	NOT TESTED	NOT TESTED	-
876	26	NEG	NEG	NOT TESTED	NOT TESTED	-	32	NEG	NEG	NOT TESTED	NOT TESTED	-	NOT TESTED	NEG	NOT TESTED	NOT TESTED	-
877	35	INC	NEG	NOT TESTED	NOT TESTED	-	41	POS	NEG	NEG	21542.4	-	INC	POS	NOT TESTED	NOT TESTED	-
878	26	NEG	NEG	NOT TESTED	NOT TESTED	-	32	NEG	NEG	NOT TESTED	NOT TESTED	-	NOT TESTED	NEG	NOT TESTED	NOT TESTED	-
879	25	NEG	NEG	NOT TESTED	NOT TESTED	-	31	NEG	NEG	NOT TESTED	NOT TESTED	-	NOT TESTED	NOT TESTED	NOT TESTED	NOT TESTED	-
880	76	NEG	NEG	NOT TESTED	NOT TESTED	-	82	NEG	NEG	NOT TESTED	NOT TESTED	-	NOT TESTED	NEG	NOT TESTED	NOT TESTED	-
881	25	NEG	NEG	NOT TESTED	NOT TESTED	-	31	NEG	NEG	NOT TESTED	NOT TESTED	-	NOT TESTED	NEG	NOT TESTED	NOT TESTED	-
882	47	NEG	NEG	NOT TESTED	NOT TESTED	-	53	NEG	NEG	NOT TESTED	NOT TESTED	-	NOT TESTED	NEG	NOT TESTED	NOT TESTED	-
883	34	NEG	NEG	NOT TESTED	NOT TESTED	-	40	NEG	NEG	NOT TESTED	NOT TESTED	-	NOT TESTED	NOT TESTED	NOT TESTED	NOT TESTED	-
884	42	NEG	NEG	NOT TESTED	NOT TESTED	-	48	NEG	NEG	NOT TESTED	NOT TESTED	-	NOT TESTED	NEG	NOT TESTED	NOT TESTED	-
885	23	NEG	NEG	NOT TESTED	NOT TESTED	-	29	NEG	NEG	NOT TESTED	NOT TESTED	-	NOT TESTED	NEG	NOT TESTED	NOT TESTED	-
886	33	NEG	NEG	NOT TESTED	NOT TESTED	-	39	NEG	NEG	NOT TESTED	NOT TESTED	-	NOT TESTED	NEG	NOT TESTED	NOT TESTED	-
887	65	NEG	NEG	NOT TESTED	NOT TESTED	-	71	NEG	NEG	NOT TESTED	NOT TESTED	-	NOT TESTED	NEG	NOT TESTED	NOT TESTED	-
888	36	NEG	NEG	NOT TESTED	NOT TESTED	-	42	NEG	NEG	NOT TESTED	NOT TESTED	-	NOT TESTED	NEG	NOT TESTED	NOT TESTED	-
889	26	NEG	NEG	NOT TESTED	NOT TESTED	-		NEG	NEG	NOT TESTED	NOT TESTED	-	NOT TESTED	NEG	NOT TESTED	NOT TESTED	-
890	33	NEG	NEG	NOT TESTED	NOT TESTED	-	39	NEG	NEG	NOT TESTED	NOT TESTED	-	NOT TESTED	NEG	NOT TESTED	NOT TESTED	-
891	53	INC	NEG	NOT TESTED	NOT TESTED	-	59	INC	NEG	NOT TESTED	NOT TESTED	-	INC	POS	NOT TESTED	NOT TESTED	-
892	40	POS	NEG	NEG	21172.8	-	46	NEG	NEG	NOT TESTED	NOT TESTED	-	NEG	NEG	NOT TESTED	NOT TESTED	-
893	75	NEG	NEG	NOT TESTED	NOT TESTED	-	NOT TESTED	NOT TESTED	NOT TESTED	NOT TESTED	NOT TESTED	-	NOT TESTED	NOT TESTED	NOT TESTED	NOT TESTED	-
894	76	NEG	NEG	NOT TESTED	NOT TESTED	-	82	NEG	NEG	NOT TESTED	NOT TESTED	-	NOT TESTED	NOT TESTED	NOT TESTED	NOT TESTED	-
895	46	NEG	NEG	NOT TESTED	NOT TESTED	-	52	INC	NEG	NOT TESTED	NOT TESTED	-	NEG	NEG	NOT TESTED	NOT TESTED	-
896	50	NEG	NEG	NOT TESTED	NOT TESTED	-	56	NEG	NEG	NOT TESTED	NOT TESTED	-	NOT TESTED	NEG	NOT TESTED	NOT TESTED	-
897	26	INC	NEG	NOT TESTED	NOT TESTED	-		NEG	NEG	NOT TESTED	NOT TESTED	-	INC	POS	NOT TESTED	NOT TESTED	-
898	66	NEG	NEG	NOT TESTED	NOT TESTED	-	72	NEG	NEG	NOT TESTED	NOT TESTED	-	NOT TESTED	NEG	NOT TESTED	NOT TESTED	-
899	66	NEG	NEG	NOT TESTED	NOT TESTED	-	NOT TESTED	NOT TESTED	NOT TESTED	NOT TESTED	NOT TESTED	-	NOT TESTED	NOT TESTED	NOT TESTED	NOT TESTED	-
900	39	NEG	NEG	NOT TESTED	NOT TESTED	-	NOT TESTED	NOT TESTED	NOT TESTED	NOT TESTED	NOT TESTED	-	NOT TESTED	NOT TESTED	NOT TESTED	NOT TESTED	-
901	53	NEG	NEG	NOT TESTED	NOT TESTED	-	NOT TESTED	NOT TESTED	NOT TESTED	NOT TESTED	NOT TESTED	-	NOT TESTED	NOT TESTED	NOT TESTED	NOT TESTED	-
902	47	NEG	NEG	NOT TESTED	NOT TESTED	-	53	NEG	NEG	NOT TESTED	NOT TESTED	-	NOT TESTED	NEG	NOT TESTED	NOT TESTED	-
903	34	INC	NEG	NOT TESTED	NOT TESTED	-	40	NEG	NEG	NOT TESTED	NOT TESTED	-	NEG	NEG	NOT TESTED	NOT TESTED	-
904	53	INC	NEG	NOT TESTED	NOT TESTED	-	59	NEG	NEG	NOT TESTED	NOT TESTED	-	NEG	NEG	NOT TESTED	NOT TESTED	-
905	50	INC	NEG	NOT TESTED	NOT TESTED	-	56	NEG	NEG	NOT TESTED	NOT TESTED	-	NEG	NEG	NOT TESTED	NOT TESTED	-
906	33	INC	NEG	NOT TESTED	NOT TESTED	-	39	POS	NEG	NEG	59769.6	-	INC	POS	NOT TESTED	NOT TESTED	-
907	88	NEG	NEG	NOT TESTED	NOT TESTED	-	94	NEG	NEG	NOT TESTED	NOT TESTED	-	NOT TESTED	NEG	NOT TESTED	NOT TESTED	-
908	51	INC	NEG	NOT TESTED	NOT TESTED	-	NOT TESTED	NOT TESTED	NOT TESTED	NOT TESTED	NOT TESTED	-	NOT TESTED	NOT TESTED	NOT TESTED	NOT TESTED	-
909	52	NEG	NEG	NOT TESTED	NOT TESTED	-	NOT TESTED	NOT TESTED	NOT TESTED	NOT TESTED	NOT TESTED	-	NOT TESTED	NOT TESTED	NOT TESTED	NOT TESTED	-
910	56	NEG	NEG	NOT TESTED	NOT TESTED	-	62	NEG	NEG	NOT TESTED	NOT TESTED	-	NOT TESTED	NEG	NOT TESTED	NOT TESTED	-
911	40	NEG	NEG	NOT TESTED	NOT TESTED	-	46	INC	NEG	NOT TESTED	NOT TESTED	-	NEG	NEG	NOT TESTED	NOT TESTED	-
912	90	NEG	NEG	NOT TESTED	NOT TESTED	-	96	NEG	NEG	NOT TESTED	NOT TESTED	-	NOT TESTED	NEG	NOT TESTED	NOT TESTED	-
913	60	NEG	NEG	NOT TESTED	NOT TESTED	-	66	NEG	NEG	NOT TESTED	NOT TESTED	-	NOT TESTED	NEG	NOT TESTED	NOT TESTED	-
914	63	NEG	POS	NOT TESTED	NOT TESTED	-	NOT TESTED	NOT TESTED	NOT TESTED	NOT TESTED	NOT TESTED	-	NOT TESTED	NOT TESTED	NOT TESTED	NOT TESTED	-
915	52	NEG	NEG	NOT TESTED	NOT TESTED	-	58	NEG	NEG	NOT TESTED	NOT TESTED	-	NOT TESTED	NEG	NOT TESTED	NOT TESTED	-
916	36	NEG	NEG	NOT TESTED	NOT TESTED	-	NOT TESTED	NOT TESTED	NOT TESTED	NOT TESTED	NOT TESTED	-	NOT TESTED	NOT TESTED	NOT TESTED	NOT TESTED	-
917	69	NEG	NEG	NOT TESTED	NOT TESTED	-	75	NEG	NEG	NOT TESTED	NOT TESTED	-	NOT TESTED	NEG	NOT TESTED	NOT TESTED	-
918	33	NEG	NEG	NOT TESTED	NOT TESTED	-	39	NEG	NEG	NOT TESTED	NOT TESTED	-	NOT TESTED	NEG	NOT TESTED	NOT TESTED	-
919	34	NEG	NEG	NOT TESTED	NOT TESTED	-	40	NEG	NEG	NOT TESTED	NOT TESTED	-	NOT TESTED	NEG	NOT TESTED	NOT TESTED	-
920	46	NEG	NEG	NOT TESTED	NOT TESTED	-	52	NEG	NEG	NOT TESTED	NOT TESTED	-	NOT TESTED	NEG	NOT TESTED	NOT TESTED	-
921	38	NEG	NEG	NOT TESTED	NOT TESTED	-	44	NEG	NEG	NOT TESTED	NOT TESTED	-	NOT TESTED	NEG	NOT TESTED	NOT TESTED	-
922	43	NEG	NEG	NOT TESTED	NOT TESTED	-	49	NEG	NEG	NOT TESTED	NOT TESTED	-	NOT TESTED	NEG	NOT TESTED	NOT TESTED	-
923	32	NEG	NEG	NOT TESTED	NOT TESTED	-	38	NEG	NEG	NOT TESTED	NOT TESTED	-	NOT TESTED	NEG	NOT TESTED	NOT TESTED	-
924	38	NEG	NEG	NOT TESTED	NOT TESTED	-	44	NEG	NEG	NOT TESTED	NOT TESTED	-	NOT TESTED	NOT TESTED	NOT TESTED	NOT TESTED	-
925	80	NEG	NEG	NOT TESTED	NOT TESTED	-	86	NEG	NEG	NOT TESTED	NOT TESTED	-	NOT TESTED	NEG	NOT TESTED	NOT TESTED	-
926	59	NEG	NEG	NOT TESTED	NOT TESTED	-	65	NEG	NEG	NOT TESTED	NOT TESTED	-	NOT TESTED	NEG	NOT TESTED	NOT TESTED	-
927	35	NEG	NEG	NOT TESTED	NOT TESTED	-	41	NEG	NEG	NOT TESTED	NOT TESTED	-	NOT TESTED	NEG	NOT TESTED	NOT TESTED	-
928	72	POS	NEG	POS	20750.4	-	NOT TESTED	NOT TESTED	NOT TESTED	NOT TESTED	NOT TESTED	-	NOT TESTED	NOT TESTED	NOT TESTED	NOT TESTED	-
929	58	NEG	NEG	NOT TESTED	NOT TESTED	-	64	NEG	NEG	NOT TESTED	NOT TESTED	-	NOT TESTED	NEG	NOT TESTED	NOT TESTED	-
930	47	NEG	NEG	NOT TESTED	NOT TESTED	-	53	NEG	NEG	NOT TESTED	NOT TESTED	-	NOT TESTED	NEG	NOT TESTED	NOT TESTED	-
931	46	NEG	NEG	NOT TESTED	NOT TESTED	-	52	NEG	NEG	NOT TESTED	NOT TESTED	-	NOT TESTED	NEG	NOT TESTED	NOT TESTED	-
932	65	NEG	NEG	NOT TESTED	NOT TESTED	-	71	NEG	NEG	NOT TESTED	NOT TESTED	-	NOT TESTED	NEG	NOT TESTED	NOT TESTED	-
933	53	NEG	NEG	NOT TESTED	NOT TESTED	-	59	NEG	NEG	NOT TESTED	NOT TESTED	-	NOT TESTED	NEG	NOT TESTED	NOT TESTED	-
934	33	NEG	NEG	NOT TESTED	NOT TESTED	-	NOT TESTED	NOT TESTED	NOT TESTED	NOT TESTED	NOT TESTED	-	NOT TESTED	NOT TESTED	NOT TESTED	NOT TESTED	-
935	99	NEG	NEG	NOT TESTED	NOT TESTED	-	105	NEG	NEG	NOT TESTED	NOT TESTED	-	NOT TESTED	NEG	NOT TESTED	NOT TESTED	-
936	36	NEG	NEG	NOT TESTED	NOT TESTED	-	NOT TESTED	NOT TESTED	NOT TESTED	NOT TESTED	NOT TESTED	-	NOT TESTED	NOT TESTED	NOT TESTED	NOT TESTED	-
937	51	NEG	NEG	NOT TESTED	NOT TESTED	-	57	INC	NEG	NOT TESTED	NOT TESTED	-	NEG	NEG	NOT TESTED	NOT TESTED	-
938	48	NEG	NEG	NOT TESTED	NOT TESTED	-	54	NEG	NEG	NOT TESTED	NOT TESTED	-	NOT TESTED	NEG	NOT TESTED	NOT TESTED	-
939	54	NEG	NEG	NOT TESTED	NOT TESTED	-	60	NEG	POS	NOT TESTED	NOT TESTED	-	NOT TESTED	NOT TESTED	NOT TESTED	NOT TESTED	-
940	51	NEG	NEG	NOT TESTED	NOT TESTED	-	57	NEG	NEG	NOT TESTED	NOT TESTED	-	NOT TESTED	NEG	NOT TESTED	NOT TESTED	-
941	75	NEG	NEG	NOT TESTED	NOT TESTED	-	81	NEG	NEG	NOT TESTED	NOT TESTED	-	NOT TESTED	NOT TESTED	NOT TESTED	NOT TESTED	-
942	98	NEG	NEG	NOT TESTED	NOT TESTED	-	104	NEG	NEG	NOT TESTED	NOT TESTED	-	NOT TESTED	NEG	NOT TESTED	NOT TESTED	-
943	75	NEG	NEG	NOT TESTED	NOT TESTED	-	81	NEG	NEG	NOT TESTED	NOT TESTED	-	NOT TESTED	NEG	NOT TESTED	NOT TESTED	-
944	37	POS	NEG	NEG	239976	HS	43	NEG	NEG	NOT TESTED	NOT TESTED	-	NOT TESTED	NOT TESTED	NOT TESTED	NOT TESTED	-
945	50	NEG	NEG	NOT TESTED	NOT TESTED	-	NOT TESTED	NOT TESTED	NOT TESTED	NOT TESTED	NOT TESTED	-	NOT TESTED	NOT TESTED	NOT TESTED	NOT TESTED	-
946	57	NEG	NEG	NOT TESTED	NOT TESTED	-	63	NEG	NEG	NOT TESTED	NOT TESTED	-	NOT TESTED	NEG	NOT TESTED	NOT TESTED	-
947	68	NEG	NEG	NOT TESTED	NOT TESTED	-	NOT TESTED	NOT TESTED	NOT TESTED	NOT TESTED	NOT TESTED	-	NOT TESTED	NOT TESTED	NOT TESTED	NOT TESTED	-
948	46	NEG	NEG	NOT TESTED	NOT TESTED	-	52	INC	NEG	NOT TESTED	NOT TESTED	-	INC	NEG	NOT TESTED	NOT TESTED	-
949	104	NEG	NEG	NOT TESTED	NOT TESTED	-	110	NEG	NEG	NOT TESTED	NOT TESTED	-	NOT TESTED	NOT TESTED	NOT TESTED	NOT TESTED	-
950	40	NEG	NEG	NOT TESTED	NOT TESTED	-	46	NEG	NEG	NOT TESTED	NOT TESTED	-	NOT TESTED	NEG	NOT TESTED	NOT TESTED	-
951	75	NEG	NEG	NOT TESTED	NOT TESTED	-	81	NEG	NEG	NOT TESTED	NOT TESTED	-	NOT TESTED	NEG	NOT TESTED	NOT TESTED	-
952	105	NEG	NEG	NOT TESTED	NOT TESTED	-	NOT TESTED	NOT TESTED	NOT TESTED	NOT TESTED	NOT TESTED	-	NOT TESTED	NOT TESTED	NOT TESTED	NOT TESTED	-
953	41	NEG	NEG	NOT TESTED	NOT TESTED	-	NOT TESTED	NOT TESTED	NOT TESTED	NOT TESTED	NOT TESTED	-	NOT TESTED	NOT TESTED	NOT TESTED	NOT TESTED	-
954	39	INC	NEG	NOT TESTED	NOT TESTED	-	NOT TESTED	NOT TESTED	NOT TESTED	NOT TESTED	NOT TESTED	-	NOT TESTED	NOT TESTED	NOT TESTED	NOT TESTED	-
955	91	NEG	NEG	NOT TESTED	NOT TESTED	-	97	NEG	NEG	NOT TESTED	NOT TESTED	-	NOT TESTED	NEG	NOT TESTED	NOT TESTED	-
956	48	NEG	NEG	NOT TESTED	NOT TESTED	-	54	NEG	NEG	NOT TESTED	NOT TESTED	-	NOT TESTED	NOT TESTED	NOT TESTED	NOT TESTED	-
957	33	INC	NEG	NOT TESTED	NOT TESTED	-	39	NEG	NEG	NOT TESTED	NOT TESTED	-	NEG	NEG	NOT TESTED	NOT TESTED	-
958	63	NEG	NEG	NOT TESTED	NOT TESTED	-	NOT TESTED	NOT TESTED	NOT TESTED	NOT TESTED	NOT TESTED	-	NOT TESTED	NOT TESTED	NOT TESTED	NOT TESTED	-
959	34	INC	NEG	NOT TESTED	NOT TESTED	-	40	NEG	NEG	NOT TESTED	NOT TESTED	-	NEG	NEG	NOT TESTED	NOT TESTED	-
960		NEG	NEG	NOT TESTED	NOT TESTED	-	NOT TESTED	NOT TESTED	NOT TESTED	NOT TESTED	NOT TESTED	-	NOT TESTED	NOT TESTED	NOT TESTED	NOT TESTED	-
961	44	NEG	NEG	NOT TESTED	NOT TESTED	-	50	NEG	NEG	NOT TESTED	NOT TESTED	-	NOT TESTED	NEG	NOT TESTED	NOT TESTED	-
962	70	INC	NEG	NOT TESTED	NOT TESTED	-	NOT TESTED	NOT TESTED	NOT TESTED	NOT TESTED	NOT TESTED	-	NOT TESTED	NOT TESTED	NOT TESTED	NOT TESTED	-
963	70	NEG	NEG	NOT TESTED	NOT TESTED	-	76	NEG	NEG	NOT TESTED	NOT TESTED	-	NOT TESTED	NOT TESTED	NOT TESTED	NOT TESTED	-
964	33	INC	NEG	NOT TESTED	NOT TESTED	-	39	NEG	NEG	NOT TESTED	NOT TESTED	-	NOT TESTED	NEG	NOT TESTED	NOT TESTED	-
965	29	NEG	NEG	NOT TESTED	NOT TESTED	-	35	NEG	NEG	NOT TESTED	NOT TESTED	-	NOT TESTED	NEG	NOT TESTED	NOT TESTED	-
966	29	NEG	NEG	NOT TESTED	NOT TESTED	-	35	NEG	NEG	NOT TESTED	NOT TESTED	-	NOT TESTED	NEG	NOT TESTED	NOT TESTED	-
967	74	NEG	NEG	NOT TESTED	NOT TESTED	-	80	NEG	NEG	NOT TESTED	NOT TESTED	-	NOT TESTED	NEG	NOT TESTED	NOT TESTED	-
968	36	NEG	NEG	NOT TESTED	NOT TESTED	-	42	NEG	NEG	NOT TESTED	NOT TESTED	-	NOT TESTED	NOT TESTED	NOT TESTED	NOT TESTED	-
969	58	NEG	NEG	NOT TESTED	NOT TESTED	-	64	NEG	NEG	NOT TESTED	NOT TESTED	-	NOT TESTED	NEG	NOT TESTED	NOT TESTED	-
970	30	NEG	NEG	NOT TESTED	NOT TESTED	-	36	NEG	NEG	NOT TESTED	NOT TESTED	-	NOT TESTED	NEG	NOT TESTED	NOT TESTED	-
971	31	NEG	NEG	NOT TESTED	NOT TESTED	-	37	NEG	NEG	NOT TESTED	NOT TESTED	-	NOT TESTED	NEG	NOT TESTED	NOT TESTED	-
972	57	NEG	NEG	NOT TESTED	NOT TESTED	-	63	INC	POS	NOT TESTED	NOT TESTED	-	NOT TESTED	NOT TESTED	NOT TESTED	NOT TESTED	-
973	42	NEG	NEG	NOT TESTED	NOT TESTED	-	48	NEG	NEG	NOT TESTED	NOT TESTED	-	NOT TESTED	NEG	NOT TESTED	NOT TESTED	-
974	26	NEG	POS	NOT TESTED	NOT TESTED	-	NOT TESTED	NOT TESTED	NOT TESTED	NOT TESTED	NOT TESTED	-	NOT TESTED	NOT TESTED	NOT TESTED	NOT TESTED	-
975	103	NEG	NEG	NOT TESTED	NOT TESTED	-	109	NEG	NEG	NOT TESTED	NOT TESTED	-	NOT TESTED	NEG	NOT TESTED	NOT TESTED	-
976	95	NEG	NEG	NOT TESTED	NOT TESTED	-	NOT TESTED	NOT TESTED	NOT TESTED	NOT TESTED	NOT TESTED	-	NOT TESTED	NOT TESTED	NOT TESTED	NOT TESTED	-
977	23	INC	NEG	NOT TESTED	NOT TESTED	-	29	NEG	NEG	NOT TESTED	NOT TESTED	-	NEG	NEG	NOT TESTED	NOT TESTED	-
978	31	NEG	NEG	NOT TESTED	NOT TESTED	-	37	NEG	NEG	NOT TESTED	NOT TESTED	-	NOT TESTED	NOT TESTED	NOT TESTED	NOT TESTED	-
979	64	NEG	NEG	NOT TESTED	NOT TESTED	-	NOT TESTED	NOT TESTED	NOT TESTED	NOT TESTED	NOT TESTED	-	NOT TESTED	NOT TESTED	NOT TESTED	NOT TESTED	-
980	34	NEG	NEG	NOT TESTED	NOT TESTED	-	40	NEG	NEG	NOT TESTED	NOT TESTED	-	NOT TESTED	NEG	NOT TESTED	NOT TESTED	-
981	52	POS	NEG	NEG	N.A.	-	NOT TESTED	NOT TESTED	NOT TESTED	NOT TESTED	NOT TESTED	-	NOT TESTED	NOT TESTED	NOT TESTED	NOT TESTED	-
982	70	NEG	NEG	NOT TESTED	NOT TESTED	-	NOT TESTED	NOT TESTED	NOT TESTED	NOT TESTED	NOT TESTED	-	NOT TESTED	NOT TESTED	NOT TESTED	NOT TESTED	-
983	43	NEG	NEG	NOT TESTED	NOT TESTED	-	NOT TESTED	NOT TESTED	NOT TESTED	NOT TESTED	NOT TESTED	-	NOT TESTED	NOT TESTED	NOT TESTED	NOT TESTED	-
984	55	NEG	NEG	NOT TESTED	NOT TESTED	-	NOT TESTED	NOT TESTED	NOT TESTED	NOT TESTED	NOT TESTED	-	NOT TESTED	NOT TESTED	NOT TESTED	NOT TESTED	-
985	89	NEG	NEG	NOT TESTED	NOT TESTED	-		NEG	NEG	NOT TESTED	NOT TESTED	-	NOT TESTED	NOT TESTED	NOT TESTED	NOT TESTED	-
986	26	NEG	NEG	NOT TESTED	NOT TESTED	-	NOT TESTED	NOT TESTED	NOT TESTED	NOT TESTED	NOT TESTED	-	NOT TESTED	NOT TESTED	NOT TESTED	NOT TESTED	-
987	67	POS	POS	POS	13284480	SS	NOT TESTED	NOT TESTED	NOT TESTED	NOT TESTED	NOT TESTED	-	NOT TESTED	NOT TESTED	NOT TESTED	NOT TESTED	-
988	87	NEG	NEG	NOT TESTED	NOT TESTED	-	NOT TESTED	NOT TESTED	NOT TESTED	NOT TESTED	NOT TESTED	-	NOT TESTED	NOT TESTED	NOT TESTED	NOT TESTED	-
989		NEG	NEG	NOT TESTED	NOT TESTED	-	NOT TESTED	NOT TESTED	NOT TESTED	NOT TESTED	NOT TESTED	-	NOT TESTED	NOT TESTED	NOT TESTED	NOT TESTED	-
990	44	NEG	NEG	NOT TESTED	NOT TESTED	-	50	NEG	NEG	NOT TESTED	NOT TESTED	-	NOT TESTED	NEG	NOT TESTED	NOT TESTED	-
991	38	NEG	NEG	NOT TESTED	NOT TESTED	-	44	NEG	NEG	NOT TESTED	NOT TESTED	-	NOT TESTED	NEG	NOT TESTED	NOT TESTED	-
992	37	NEG	NEG	NOT TESTED	NOT TESTED	-	43	NEG	NEG	NOT TESTED	NOT TESTED	-	NOT TESTED	NEG	NOT TESTED	NOT TESTED	-
993		NEG	NEG	NOT TESTED	NOT TESTED	-	NOT TESTED	NOT TESTED	NOT TESTED	NOT TESTED	NOT TESTED	-	NOT TESTED	NOT TESTED	NOT TESTED	NOT TESTED	-
994	26	INC	NEG	NOT TESTED	NOT TESTED	-	32	NEG	NEG	NOT TESTED	NOT TESTED	-	NEG	NEG	NOT TESTED	NOT TESTED	-
995	50	NEG	POS	NOT TESTED	NOT TESTED	-	NOT TESTED	NOT TESTED	NOT TESTED	NOT TESTED	NOT TESTED	-	NOT TESTED	NOT TESTED	NOT TESTED	NOT TESTED	-
996	50	NEG	NEG	NOT TESTED	NOT TESTED	-	56	NEG	NEG	NOT TESTED	NOT TESTED	-	NOT TESTED	NEG	NOT TESTED	NOT TESTED	-
997	35	NEG	NEG	NOT TESTED	NOT TESTED	-	41	NEG	NEG	NOT TESTED	NOT TESTED	-	NOT TESTED	NEG	NOT TESTED	NOT TESTED	-
998	39	NEG	NEG	NOT TESTED	NOT TESTED	-	45	NEG	NEG	NOT TESTED	NOT TESTED	-	NOT TESTED	NEG	NOT TESTED	NOT TESTED	-
999	83	INC	NEG	NOT TESTED	NOT TESTED	-	NOT TESTED	NOT TESTED	NOT TESTED	NOT TESTED	NOT TESTED	-	NOT TESTED	NOT TESTED	NOT TESTED	NOT TESTED	-
1000	33	INC	NEG	NOT TESTED	NOT TESTED	-	39	NEG	NEG	NOT TESTED	NOT TESTED	-	NEG	NEG	NOT TESTED	NOT TESTED	-
1001	33	NEG	NEG	NOT TESTED	NOT TESTED	-	39	NEG	NEG	NOT TESTED	NOT TESTED	-	NOT TESTED	NEG	NOT TESTED	NOT TESTED	-
1002	64	NEG	NEG	NOT TESTED	NOT TESTED	-	70	NEG	NEG	NOT TESTED	NOT TESTED	-	NOT TESTED	NEG	NOT TESTED	NOT TESTED	-
1003	39	NEG	NEG	NOT TESTED	NOT TESTED	-	NOT TESTED	NOT TESTED	NOT TESTED	NOT TESTED	NOT TESTED	-	NOT TESTED	NOT TESTED	NOT TESTED	NOT TESTED	-
1004	26	INC	NEG	NOT TESTED	NOT TESTED	-	32	NEG	NEG	NOT TESTED	NOT TESTED	-	NEG	NEG	NOT TESTED	NOT TESTED	-
1005	63	INC	NEG	NOT TESTED	NOT TESTED	-	69	POS	POS	POS	159509	HS	NOT TESTED	NOT TESTED	NOT TESTED	NOT TESTED	-
1006	54	NEG	NEG	NOT TESTED	NOT TESTED	-	60	NEG	NEG	NOT TESTED	NOT TESTED	-	NOT TESTED	NEG	NOT TESTED	NOT TESTED	-
1007	54	NEG	NEG	NOT TESTED	NOT TESTED	-	60	INC	NEG	NOT TESTED	NOT TESTED	-	NOT TESTED	NOT TESTED	NOT TESTED	NOT TESTED	-
1008	51	NEG	NEG	NOT TESTED	NOT TESTED	-	57	NEG	NEG	NOT TESTED	NOT TESTED	-	NOT TESTED	NEG	NOT TESTED	NOT TESTED	-
1009	57	INC	NEG	NOT TESTED	NOT TESTED	-	NOT TESTED	NOT TESTED	NOT TESTED	NOT TESTED	NOT TESTED	-	NOT TESTED	NOT TESTED	NOT TESTED	NOT TESTED	-
1010	26	INC	NEG	NOT TESTED	NOT TESTED	-	NOT TESTED	NOT TESTED	NOT TESTED	NOT TESTED	NOT TESTED	-	NOT TESTED	NOT TESTED	NOT TESTED	NOT TESTED	-
1011	64	NEG	NEG	NOT TESTED	NOT TESTED	-	70	NEG	NEG	NOT TESTED	NOT TESTED	-	NOT TESTED	NEG	NOT TESTED	NOT TESTED	-
1012	41	NEG	NEG	NOT TESTED	NOT TESTED	-	47	NEG	NEG	NOT TESTED	NOT TESTED	-	NOT TESTED	NEG	NOT TESTED	NOT TESTED	-
1013	65	NEG	NEG	NOT TESTED	NOT TESTED	-	NOT TESTED	NOT TESTED	NOT TESTED	NOT TESTED	NOT TESTED	-	NOT TESTED	NOT TESTED	NOT TESTED	NOT TESTED	-
1014	70	NEG	NEG	NOT TESTED	NOT TESTED	-	76	NEG	NEG	NOT TESTED	NOT TESTED	-	NOT TESTED	NEG	NOT TESTED	NOT TESTED	-
1015	110	NEG	NEG	NOT TESTED	NOT TESTED	-	NOT TESTED	NOT TESTED	NOT TESTED	NOT TESTED	NOT TESTED	-	NOT TESTED	NOT TESTED	NOT TESTED	NOT TESTED	-
1016	26	NEG	NEG	NOT TESTED	NOT TESTED	-	NOT TESTED	NOT TESTED	NOT TESTED	NOT TESTED	NOT TESTED	-	NOT TESTED	NOT TESTED	NOT TESTED	NOT TESTED	-
1017	27	NEG	NEG	NOT TESTED	NOT TESTED	-	33	NEG	NEG	NOT TESTED	NOT TESTED	-	NOT TESTED	NEG	NOT TESTED	NOT TESTED	-
1018	75	NEG	NEG	NOT TESTED	NOT TESTED	-	NOT TESTED	NOT TESTED	NOT TESTED	NOT TESTED	NOT TESTED	-	NOT TESTED	NOT TESTED	NOT TESTED	NOT TESTED	-
1019		NEG	NEG	NOT TESTED	NOT TESTED	-	70	NEG	NEG	NOT TESTED	NOT TESTED	-	NOT TESTED	NOT TESTED	NOT TESTED	NOT TESTED	-
1020	NOT TESTED	NOT TESTED	NOT TESTED	NOT TESTED	NOT TESTED	-	NOT TESTED	NOT TESTED	NOT TESTED	NOT TESTED	NOT TESTED	-	NOT TESTED	NOT TESTED	NOT TESTED	NOT TESTED	-
1021	NOT TESTED	NOT TESTED	NOT TESTED	NOT TESTED	NOT TESTED	-	32	NEG	NEG	NOT TESTED	NOT TESTED	-	NOT TESTED	NEG	NOT TESTED	NOT TESTED	-
1022	NOT TESTED	NOT TESTED	NOT TESTED	NOT TESTED	NOT TESTED	-	31	NEG	NEG	NOT TESTED	NOT TESTED	-	NOT TESTED	NEG	NOT TESTED	NOT TESTED	-
1023	NOT TESTED	NOT TESTED	NOT TESTED	NOT TESTED	NOT TESTED	-	31	NEG	NEG	NOT TESTED	NOT TESTED	-	NOT TESTED	NEG	NOT TESTED	NOT TESTED	-
1024	NOT TESTED	NOT TESTED	NOT TESTED	NOT TESTED	NOT TESTED	-	33	NEG	NEG	NOT TESTED	NOT TESTED	-	NOT TESTED	NEG	NOT TESTED	NOT TESTED	-
1025	NOT TESTED	NOT TESTED	NOT TESTED	NOT TESTED	NOT TESTED	-	29	NEG	NEG	NOT TESTED	NOT TESTED	-	NOT TESTED	NEG	NOT TESTED	NOT TESTED	-
1026	NOT TESTED	NOT TESTED	NOT TESTED	NOT TESTED	NOT TESTED	-	34	NEG	NEG	NOT TESTED	NOT TESTED	-	NOT TESTED	NEG	NOT TESTED	NOT TESTED	-
1027	NOT TESTED	NOT TESTED	NOT TESTED	NOT TESTED	NOT TESTED	-	26	NEG	NEG	NOT TESTED	NOT TESTED	-	NOT TESTED	NEG	NOT TESTED	NOT TESTED	-
1028	NOT TESTED	NOT TESTED	NOT TESTED	NOT TESTED	NOT TESTED	-	24	NEG	NEG	NOT TESTED	NOT TESTED	-	NOT TESTED	NEG	NOT TESTED	NOT TESTED	-
1029	NOT TESTED	NOT TESTED	NOT TESTED	NOT TESTED	NOT TESTED	-	26	NEG	NEG	NOT TESTED	NOT TESTED	-	NOT TESTED	NEG	NOT TESTED	NOT TESTED	-
1030	NOT TESTED	NOT TESTED	NOT TESTED	NOT TESTED	NOT TESTED	-	26	NEG	NEG	NOT TESTED	NOT TESTED	-	NOT TESTED	NEG	NOT TESTED	NOT TESTED	-
1031	NOT TESTED	NOT TESTED	NOT TESTED	NOT TESTED	NOT TESTED	-	24	NEG	NEG	NOT TESTED	NOT TESTED	-	NOT TESTED	NEG	NOT TESTED	NOT TESTED	-
1032	NOT TESTED	NOT TESTED	NOT TESTED	NOT TESTED	NOT TESTED	-	27	NEG	NEG	NOT TESTED	NOT TESTED	-	NOT TESTED	NOT TESTED	NOT TESTED	NOT TESTED	-
1033	NOT TESTED	NOT TESTED	NOT TESTED	NOT TESTED	NOT TESTED	-	31	NEG	NEG	NOT TESTED	NOT TESTED	-	NOT TESTED	NEG	NOT TESTED	NOT TESTED	-
1034	NOT TESTED	NOT TESTED	NOT TESTED	NOT TESTED	NOT TESTED	-	31	NEG	NEG	NOT TESTED	NOT TESTED	-	NOT TESTED	NOT TESTED	NOT TESTED	NOT TESTED	-
1035	NOT TESTED	NOT TESTED	NOT TESTED	NOT TESTED	NOT TESTED	-	31	NEG	NEG	NOT TESTED	NOT TESTED	-	NOT TESTED	NEG	NOT TESTED	NOT TESTED	-
1036	NOT TESTED	NOT TESTED	NOT TESTED	NOT TESTED	NOT TESTED	-	32	NEG	NEG	NOT TESTED	NOT TESTED	-	NOT TESTED	NEG	NOT TESTED	NOT TESTED	-
1037	NOT TESTED	NOT TESTED	NOT TESTED	NOT TESTED	NOT TESTED	-	30	NEG	NEG	NOT TESTED	NOT TESTED	-	NOT TESTED	NEG	NOT TESTED	NOT TESTED	-
1038	NOT TESTED	NOT TESTED	NOT TESTED	NOT TESTED	NOT TESTED	-	32	POS	POS	NEG	589248	HS	NOT TESTED	NOT TESTED	NOT TESTED	NOT TESTED	-
1039	NOT TESTED	NOT TESTED	NOT TESTED	NOT TESTED	NOT TESTED	-	25	NEG	NEG	NOT TESTED	NOT TESTED	-	NOT TESTED	NEG	NOT TESTED	NOT TESTED	-
1040	NOT TESTED	NOT TESTED	NOT TESTED	NOT TESTED	NOT TESTED	-	32	NEG	NEG	NOT TESTED	NOT TESTED	-	NOT TESTED	NEG	NOT TESTED	NOT TESTED	-
1041	NOT TESTED	NOT TESTED	NOT TESTED	NOT TESTED	NOT TESTED	-	27	NEG	NEG	NOT TESTED	NOT TESTED	-	NOT TESTED	NEG	NOT TESTED	NOT TESTED	-
1042	NOT TESTED	NOT TESTED	NOT TESTED	NOT TESTED	NOT TESTED	-	26	NEG	NEG	NOT TESTED	NOT TESTED	-	NOT TESTED	NEG	NOT TESTED	NOT TESTED	-
1043	NOT TESTED	NOT TESTED	NOT TESTED	NOT TESTED	NOT TESTED	-		NEG	NEG	NOT TESTED	NOT TESTED	-	NOT TESTED	NOT TESTED	NOT TESTED	NOT TESTED	-
1044	NOT TESTED	NOT TESTED	NOT TESTED	NOT TESTED	NOT TESTED	-		NEG	NEG	NOT TESTED	NOT TESTED	-	NOT TESTED	NOT TESTED	NOT TESTED	NOT TESTED	-
1045	NOT TESTED	NOT TESTED	NOT TESTED	NOT TESTED	NOT TESTED	-		NEG	NEG	NOT TESTED	NOT TESTED	-	NOT TESTED	NOT TESTED	NOT TESTED	NOT TESTED	-
1046	NOT TESTED	NOT TESTED	NOT TESTED	NOT TESTED	NOT TESTED	-	30	NEG	NEG	NOT TESTED	NOT TESTED	-	NOT TESTED	NOT TESTED	NOT TESTED	NOT TESTED	-
1047	NOT TESTED	NOT TESTED	NOT TESTED	NOT TESTED	NOT TESTED	-	28	NEG	NEG	NOT TESTED	NOT TESTED	-	NOT TESTED	NEG	NOT TESTED	NOT TESTED	-
1048	NOT TESTED	NOT TESTED	NOT TESTED	NOT TESTED	NOT TESTED	-	28	NEG	NEG	NOT TESTED	NOT TESTED	-	NOT TESTED	NEG	NOT TESTED	NOT TESTED	-
1049	NOT TESTED	NOT TESTED	NOT TESTED	NOT TESTED	NOT TESTED	-	26	NEG	NEG	NOT TESTED	NOT TESTED	-	NOT TESTED	NEG	NOT TESTED	NOT TESTED	-
1050	NOT TESTED	NOT TESTED	NOT TESTED	NOT TESTED	NOT TESTED	-	28	NEG	NEG	NOT TESTED	NOT TESTED	-	NOT TESTED	NEG	NOT TESTED	NOT TESTED	-
1051	NOT TESTED	NOT TESTED	NOT TESTED	NOT TESTED	NOT TESTED	-	29	NEG	NEG	NOT TESTED	NOT TESTED	-	NOT TESTED	NEG	NOT TESTED	NOT TESTED	-
1052	NOT TESTED	NOT TESTED	NOT TESTED	NOT TESTED	NOT TESTED	-	26	NEG	NEG	NOT TESTED	NOT TESTED	-	NOT TESTED	NEG	NOT TESTED	NOT TESTED	-
1053	NOT TESTED	NOT TESTED	NOT TESTED	NOT TESTED	NOT TESTED	-	28	POS	NEG	POS	N.A.	-	NOT TESTED	NEG	NOT TESTED	NOT TESTED	-
1054	NOT TESTED	NOT TESTED	NOT TESTED	NOT TESTED	NOT TESTED	-	31	NEG	NEG	NOT TESTED	NOT TESTED	-	NOT TESTED	NEG	NOT TESTED	NOT TESTED	-
1055	NOT TESTED	NOT TESTED	NOT TESTED	NOT TESTED	NOT TESTED	-	28	NEG	NEG	NOT TESTED	NOT TESTED	-	NOT TESTED	NEG	NOT TESTED	NOT TESTED	-
1056	NOT TESTED	NOT TESTED	NOT TESTED	NOT TESTED	NOT TESTED	-	27	NEG	NEG	NOT TESTED	NOT TESTED	-	NOT TESTED	NEG	NOT TESTED	NOT TESTED	-
1057	NOT TESTED	NOT TESTED	NOT TESTED	NOT TESTED	NOT TESTED	-	27	NEG	NEG	NOT TESTED	NOT TESTED	-	NOT TESTED	NEG	NOT TESTED	NOT TESTED	-
1058	NOT TESTED	NOT TESTED	NOT TESTED	NOT TESTED	NOT TESTED	-	26	NEG	NEG	NOT TESTED	NOT TESTED	-	NOT TESTED	NEG	NOT TESTED	NOT TESTED	-
1059	NOT TESTED	NOT TESTED	NOT TESTED	NOT TESTED	NOT TESTED	-	26	NEG	NEG	NOT TESTED	NOT TESTED	-	NOT TESTED	NOT TESTED	NOT TESTED	NOT TESTED	-
1060	NOT TESTED	NOT TESTED	NOT TESTED	NOT TESTED	NOT TESTED	-	26	NEG	NEG	NOT TESTED	NOT TESTED	-	NOT TESTED	NEG	NOT TESTED	NOT TESTED	-
1061	NOT TESTED	NOT TESTED	NOT TESTED	NOT TESTED	NOT TESTED	-	27	NEG	NEG	NOT TESTED	NOT TESTED	-	NOT TESTED	NEG	NOT TESTED	NOT TESTED	-
1062	NOT TESTED	NOT TESTED	NOT TESTED	NOT TESTED	NOT TESTED	-	27	NEG	NEG	NOT TESTED	NOT TESTED	-	NOT TESTED	NEG	NOT TESTED	NOT TESTED	-
1063	NOT TESTED	NOT TESTED	NOT TESTED	NOT TESTED	NOT TESTED	-	27	NEG	POS	NOT TESTED	NOT TESTED	-	NOT TESTED	NOT TESTED	NOT TESTED	NOT TESTED	-
1064	NOT TESTED	NOT TESTED	NOT TESTED	NOT TESTED	NOT TESTED	-	30	NEG	NEG	NOT TESTED	NOT TESTED	-	NOT TESTED	NEG	NOT TESTED	NOT TESTED	-
1065	NOT TESTED	NOT TESTED	NOT TESTED	NOT TESTED	NOT TESTED	-	27	NEG	NEG	NOT TESTED	NOT TESTED	-	NOT TESTED	NEG	NOT TESTED	NOT TESTED	-
1066	NOT TESTED	NOT TESTED	NOT TESTED	NOT TESTED	NOT TESTED	-	27	POS	NEG	POS	40708.8	-	NEG	POS	NOT TESTED	NOT TESTED	-
1067	NOT TESTED	NOT TESTED	NOT TESTED	NOT TESTED	NOT TESTED	-	27	NEG	NEG	NOT TESTED	NOT TESTED	-	NOT TESTED	NEG	NOT TESTED	NOT TESTED	-
1068	NOT TESTED	NOT TESTED	NOT TESTED	NOT TESTED	NOT TESTED	-	27	NEG	NEG	NOT TESTED	NOT TESTED	-	NOT TESTED	NEG	NOT TESTED	NOT TESTED	-
1069	NOT TESTED	NOT TESTED	NOT TESTED	NOT TESTED	NOT TESTED	-	27	NEG	NEG	NOT TESTED	NOT TESTED	-	NOT TESTED	NEG	NOT TESTED	NOT TESTED	-
1070	NOT TESTED	NOT TESTED	NOT TESTED	NOT TESTED	NOT TESTED	-	28	NEG	NEG	NOT TESTED	NOT TESTED	-	NOT TESTED	NEG	NOT TESTED	NOT TESTED	-
1071	NOT TESTED	NOT TESTED	NOT TESTED	NOT TESTED	NOT TESTED	-	27	NEG	NEG	NOT TESTED	NOT TESTED	-	NOT TESTED	NEG	NOT TESTED	NOT TESTED	-
1072	NOT TESTED	NOT TESTED	NOT TESTED	NOT TESTED	NOT TESTED	-	29	NEG	NEG	NOT TESTED	NOT TESTED	-	NOT TESTED	NEG	NOT TESTED	NOT TESTED	-
1073	NOT TESTED	NOT TESTED	NOT TESTED	NOT TESTED	NOT TESTED	-	28	NEG	NEG	NOT TESTED	NOT TESTED	-	NOT TESTED	NEG	NOT TESTED	NOT TESTED	-
1074	NOT TESTED	NOT TESTED	NOT TESTED	NOT TESTED	NOT TESTED	-	26	POS	POS	POS	103277	HS	NOT TESTED	NOT TESTED	NOT TESTED	NOT TESTED	-
1075	NOT TESTED	NOT TESTED	NOT TESTED	NOT TESTED	NOT TESTED	-	29	INC	NEG	NOT TESTED	NOT TESTED	-	INC	POS	NOT TESTED	NOT TESTED	-
1076	NOT TESTED	NOT TESTED	NOT TESTED	NOT TESTED	NOT TESTED	-	26	NEG	NEG	NOT TESTED	NOT TESTED	-	NOT TESTED	NEG	NOT TESTED	NOT TESTED	-
1077	NOT TESTED	NOT TESTED	NOT TESTED	NOT TESTED	NOT TESTED	-	25	NEG	NEG	NOT TESTED	NOT TESTED	-	NOT TESTED	NEG	NOT TESTED	NOT TESTED	-
1078	NOT TESTED	NOT TESTED	NOT TESTED	NOT TESTED	NOT TESTED	-	27	NEG	NEG	NOT TESTED	NOT TESTED	-	NOT TESTED	NEG	NOT TESTED	NOT TESTED	-
1079	NOT TESTED	NOT TESTED	NOT TESTED	NOT TESTED	NOT TESTED	-	27	NEG	NEG	NOT TESTED	NOT TESTED	-	NOT TESTED	NOT TESTED	NOT TESTED	NOT TESTED	-
1080	NOT TESTED	NOT TESTED	NOT TESTED	NOT TESTED	NOT TESTED	-		NEG	NEG	NOT TESTED	NOT TESTED	-	NOT TESTED	NOT TESTED	NOT TESTED	NOT TESTED	-
1081	NOT TESTED	NOT TESTED	NOT TESTED	NOT TESTED	NOT TESTED	-		NEG	NEG	NOT TESTED	NOT TESTED	-	NOT TESTED	NOT TESTED	NOT TESTED	NOT TESTED	-
1082	NOT TESTED	NOT TESTED	NOT TESTED	NOT TESTED	NOT TESTED	-	26	NEG	NEG	NOT TESTED	NOT TESTED	-	NOT TESTED	NEG	NOT TESTED	NOT TESTED	-
1083	NOT TESTED	NOT TESTED	NOT TESTED	NOT TESTED	NOT TESTED	-	27	NEG	NEG	NOT TESTED	NOT TESTED	-	NOT TESTED	NEG	NOT TESTED	NOT TESTED	-
1084	NOT TESTED	NOT TESTED	NOT TESTED	NOT TESTED	NOT TESTED	-	28	NEG	NEG	NOT TESTED	NOT TESTED	-	NOT TESTED	NEG	NOT TESTED	NOT TESTED	-
1085	NOT TESTED	NOT TESTED	NOT TESTED	NOT TESTED	NOT TESTED	-	27	NEG	NEG	NOT TESTED	NOT TESTED	-	NOT TESTED	NEG	NOT TESTED	NOT TESTED	-
1086	NOT TESTED	NOT TESTED	NOT TESTED	NOT TESTED	NOT TESTED	-	28	NEG	NEG	NOT TESTED	NOT TESTED	-	NOT TESTED	NEG	NOT TESTED	NOT TESTED	-
1087	NOT TESTED	NOT TESTED	NOT TESTED	NOT TESTED	NOT TESTED	-	28	NEG	NEG	NOT TESTED	NOT TESTED	-	NOT TESTED	NOT TESTED	NOT TESTED	NOT TESTED	-
1088	NOT TESTED	NOT TESTED	NOT TESTED	NOT TESTED	NOT TESTED	-	26	NEG	NEG	NOT TESTED	NOT TESTED	-	NOT TESTED	NEG	NOT TESTED	NOT TESTED	-
1089	NOT TESTED	NOT TESTED	NOT TESTED	NOT TESTED	NOT TESTED	-	25	NEG	NEG	NOT TESTED	NOT TESTED	-	NOT TESTED	NEG	NOT TESTED	NOT TESTED	-
1090	NOT TESTED	NOT TESTED	NOT TESTED	NOT TESTED	NOT TESTED	-	27	NEG	NEG	NOT TESTED	NOT TESTED	-	NOT TESTED	NEG	NOT TESTED	NOT TESTED	-
1091	NOT TESTED	NOT TESTED	NOT TESTED	NOT TESTED	NOT TESTED	-	26	NEG	NEG	NOT TESTED	NOT TESTED	-	NOT TESTED	NEG	NOT TESTED	NOT TESTED	-
1092	NOT TESTED	NOT TESTED	NOT TESTED	NOT TESTED	NOT TESTED	-	48	NEG	NEG	NOT TESTED	NOT TESTED	-	NOT TESTED	NEG	NOT TESTED	NOT TESTED	-
1093	NOT TESTED	NOT TESTED	NOT TESTED	NOT TESTED	NOT TESTED	-	27	NEG	NEG	NOT TESTED	NOT TESTED	-	NOT TESTED	NEG	NOT TESTED	NOT TESTED	-
1094	NOT TESTED	NOT TESTED	NOT TESTED	NOT TESTED	NOT TESTED	-	28	NEG	NEG	NOT TESTED	NOT TESTED	-	NOT TESTED	NEG	NOT TESTED	NOT TESTED	-
1095	NOT TESTED	NOT TESTED	NOT TESTED	NOT TESTED	NOT TESTED	-	29	NEG	NEG	NOT TESTED	NOT TESTED	-	NOT TESTED	NEG	NOT TESTED	NOT TESTED	-
1096	NOT TESTED	NOT TESTED	NOT TESTED	NOT TESTED	NOT TESTED	-	26	NEG	NEG	NOT TESTED	NOT TESTED	-	NOT TESTED	NEG	NOT TESTED	NOT TESTED	-
1097	NOT TESTED	NOT TESTED	NOT TESTED	NOT TESTED	NOT TESTED	-	27	NEG	NEG	NOT TESTED	NOT TESTED	-	NOT TESTED	NEG	NOT TESTED	NOT TESTED	-
1098	NOT TESTED	NOT TESTED	NOT TESTED	NOT TESTED	NOT TESTED	-	29	NEG	NEG	NOT TESTED	NOT TESTED	-	NOT TESTED	NEG	NOT TESTED	NOT TESTED	-
1099	NOT TESTED	NOT TESTED	NOT TESTED	NOT TESTED	NOT TESTED	-	25	NEG	NEG	NOT TESTED	NOT TESTED	-	NOT TESTED	NEG	NOT TESTED	NOT TESTED	-
1100	NOT TESTED	NOT TESTED	NOT TESTED	NOT TESTED	NOT TESTED	-	28	NEG	NEG	NOT TESTED	NOT TESTED	-	NOT TESTED	NEG	NOT TESTED	NOT TESTED	-
1101	NOT TESTED	NOT TESTED	NOT TESTED	NOT TESTED	NOT TESTED	-	29	NEG	NEG	NOT TESTED	NOT TESTED	-	NOT TESTED	NEG	NOT TESTED	NOT TESTED	-
1102	NOT TESTED	NOT TESTED	NOT TESTED	NOT TESTED	NOT TESTED	-	32	NEG	NEG	NOT TESTED	NOT TESTED	-	NOT TESTED	NEG	NOT TESTED	NOT TESTED	-
1103	NOT TESTED	NOT TESTED	NOT TESTED	NOT TESTED	NOT TESTED	-	28	NEG	NEG	NOT TESTED	NOT TESTED	-	NOT TESTED	NEG	NOT TESTED	NOT TESTED	-
1104	NOT TESTED	NOT TESTED	NOT TESTED	NOT TESTED	NOT TESTED	-	27	NEG	NEG	NOT TESTED	NOT TESTED	-	NOT TESTED	NEG	NOT TESTED	NOT TESTED	-
1105	NOT TESTED	NOT TESTED	NOT TESTED	NOT TESTED	NOT TESTED	-	29	NEG	NEG	NOT TESTED	NOT TESTED	-	NOT TESTED	NEG	NOT TESTED	NOT TESTED	-
1106	NOT TESTED	NOT TESTED	NOT TESTED	NOT TESTED	NOT TESTED	-	26	NEG	NEG	NOT TESTED	NOT TESTED	-	NOT TESTED	NEG	NOT TESTED	NOT TESTED	-
1107	NOT TESTED	NOT TESTED	NOT TESTED	NOT TESTED	NOT TESTED	-	34	NEG	POS	NOT TESTED	NOT TESTED	-	NOT TESTED	NOT TESTED	NOT TESTED	NOT TESTED	-
1108	NOT TESTED	NOT TESTED	NOT TESTED	NOT TESTED	NOT TESTED	-	26	NEG	NEG	NOT TESTED	NOT TESTED	-	NOT TESTED	NEG	NOT TESTED	NOT TESTED	-
1109	NOT TESTED	NOT TESTED	NOT TESTED	NOT TESTED	NOT TESTED	-	30	NEG	NEG	NOT TESTED	NOT TESTED	-	NOT TESTED	NEG	NOT TESTED	NOT TESTED	-
1110	NOT TESTED	NOT TESTED	NOT TESTED	NOT TESTED	NOT TESTED	-	30	NEG	NEG	NOT TESTED	NOT TESTED	-	NOT TESTED	NOT TESTED	NOT TESTED	NOT TESTED	-
1111	NOT TESTED	NOT TESTED	NOT TESTED	NOT TESTED	NOT TESTED	-	29	NEG	NEG	NOT TESTED	NOT TESTED	-	NOT TESTED	NEG	NOT TESTED	NOT TESTED	-
1112	NOT TESTED	NOT TESTED	NOT TESTED	NOT TESTED	NOT TESTED	-	28	NEG	POS	NOT TESTED	NOT TESTED	-	NOT TESTED	NOT TESTED	NOT TESTED	NOT TESTED	-
1113	NOT TESTED	NOT TESTED	NOT TESTED	NOT TESTED	NOT TESTED	-	26	NEG	NEG	NOT TESTED	NOT TESTED	-	NOT TESTED	NEG	NOT TESTED	NOT TESTED	-
1114	NOT TESTED	NOT TESTED	NOT TESTED	NOT TESTED	NOT TESTED	-	27	NEG	NEG	NOT TESTED	NOT TESTED	-	NOT TESTED	NEG	NOT TESTED	NOT TESTED	-
1115	NOT TESTED	NOT TESTED	NOT TESTED	NOT TESTED	NOT TESTED	-	25	NEG	NEG	NOT TESTED	NOT TESTED	-	NOT TESTED	NEG	NOT TESTED	NOT TESTED	-
1116	NOT TESTED	NOT TESTED	NOT TESTED	NOT TESTED	NOT TESTED	-	26	NEG	NEG	NOT TESTED	NOT TESTED	-	NOT TESTED	NEG	NOT TESTED	NOT TESTED	-
1117	NOT TESTED	NOT TESTED	NOT TESTED	NOT TESTED	NOT TESTED	-	26	NEG	NEG	NOT TESTED	NOT TESTED	-	NOT TESTED	NEG	NOT TESTED	NOT TESTED	-
1118	NOT TESTED	NOT TESTED	NOT TESTED	NOT TESTED	NOT TESTED	-	26	NEG	NEG	NOT TESTED	NOT TESTED	-	NOT TESTED	NEG	NOT TESTED	NOT TESTED	-
1119	NOT TESTED	NOT TESTED	NOT TESTED	NOT TESTED	NOT TESTED	-	27	NEG	NEG	NOT TESTED	NOT TESTED	-	NOT TESTED	NEG	NOT TESTED	NOT TESTED	-
1120	NOT TESTED	NOT TESTED	NOT TESTED	NOT TESTED	NOT TESTED	-	25	NEG	NEG	NOT TESTED	NOT TESTED	-	NOT TESTED	NEG	NOT TESTED	NOT TESTED	-
1121	NOT TESTED	NOT TESTED	NOT TESTED	NOT TESTED	NOT TESTED	-	32	NEG	NEG	NOT TESTED	NOT TESTED	-	NOT TESTED	NEG	NOT TESTED	NOT TESTED	-
1122	NOT TESTED	NOT TESTED	NOT TESTED	NOT TESTED	NOT TESTED	-	28	NEG	NEG	NOT TESTED	NOT TESTED	-	NOT TESTED	NEG	NOT TESTED	NOT TESTED	-
1123	NOT TESTED	NOT TESTED	NOT TESTED	NOT TESTED	NOT TESTED	-	26	NEG	NEG	NOT TESTED	NOT TESTED	-	NOT TESTED	NEG	NOT TESTED	NOT TESTED	-
1124	NOT TESTED	NOT TESTED	NOT TESTED	NOT TESTED	NOT TESTED	-	27	NEG	NEG	NOT TESTED	NOT TESTED	-	NOT TESTED	NEG	NOT TESTED	NOT TESTED	-
1125	NOT TESTED	NOT TESTED	NOT TESTED	NOT TESTED	NOT TESTED	-	24	NEG	NEG	NOT TESTED	NOT TESTED	-	NOT TESTED	NEG	NOT TESTED	NOT TESTED	-
1126	NOT TESTED	NOT TESTED	NOT TESTED	NOT TESTED	NOT TESTED	-	30	NEG	NEG	NOT TESTED	NOT TESTED	-	NOT TESTED	NEG	NOT TESTED	NOT TESTED	-
1127	NOT TESTED	NOT TESTED	NOT TESTED	NOT TESTED	NOT TESTED	-	28	NEG	NEG	NOT TESTED	NOT TESTED	-	NOT TESTED	NEG	NOT TESTED	NOT TESTED	-
1128	NOT TESTED	NOT TESTED	NOT TESTED	NOT TESTED	NOT TESTED	-	27	NEG	NEG	NOT TESTED	NOT TESTED	-	NOT TESTED	NEG	NOT TESTED	NOT TESTED	-
1129	NOT TESTED	NOT TESTED	NOT TESTED	NOT TESTED	NOT TESTED	-	26	NEG	NEG	NOT TESTED	NOT TESTED	-	NOT TESTED	NEG	NOT TESTED	NOT TESTED	-
1130	NOT TESTED	NOT TESTED	NOT TESTED	NOT TESTED	NOT TESTED	-		POS	NEG	NEG	N.A.	-	NOT TESTED	NOT TESTED	NOT TESTED	NOT TESTED	-
1131	NOT TESTED	NOT TESTED	NOT TESTED	NOT TESTED	NOT TESTED	-	33	NEG	NEG	NOT TESTED	NOT TESTED	-	NOT TESTED	NEG	NOT TESTED	NOT TESTED	-
1132	NOT TESTED	NOT TESTED	NOT TESTED	NOT TESTED	NOT TESTED	-		NEG	NEG	NOT TESTED	NOT TESTED	-	NOT TESTED	NOT TESTED	NOT TESTED	NOT TESTED	-
1133	NOT TESTED	NOT TESTED	NOT TESTED	NOT TESTED	NOT TESTED	-		POS	NEG	POS	N.A.	-	NOT TESTED	NOT TESTED	NOT TESTED	NOT TESTED	-
1134	NOT TESTED	NOT TESTED	NOT TESTED	NOT TESTED	NOT TESTED	-	27	NEG	NEG	NOT TESTED	NOT TESTED	-	NOT TESTED	NEG	NOT TESTED	NOT TESTED	-
1135	NOT TESTED	NOT TESTED	NOT TESTED	NOT TESTED	NOT TESTED	-		NEG	NEG	NOT TESTED	NOT TESTED	-	NOT TESTED	NOT TESTED	NOT TESTED	NOT TESTED	-
1136	NOT TESTED	NOT TESTED	NOT TESTED	NOT TESTED	NOT TESTED	-		INC	POS	NOT TESTED	NOT TESTED	-	NOT TESTED	NOT TESTED	NOT TESTED	NOT TESTED	-
1137	NOT TESTED	NOT TESTED	NOT TESTED	NOT TESTED	NOT TESTED	-	55	NEG	NEG	NOT TESTED	NOT TESTED	-	NOT TESTED	NEG	NOT TESTED	NOT TESTED	-
1138	NOT TESTED	NOT TESTED	NOT TESTED	NOT TESTED	NOT TESTED	-	28	NEG	NEG	NOT TESTED	NOT TESTED	-	NOT TESTED	NEG	NOT TESTED	NOT TESTED	-
1139	NOT TESTED	NOT TESTED	NOT TESTED	NOT TESTED	NOT TESTED	-	25	NEG	NEG	NOT TESTED	NOT TESTED	-	NOT TESTED	NEG	NOT TESTED	NOT TESTED	-
1140	NOT TESTED	NOT TESTED	NOT TESTED	NOT TESTED	NOT TESTED	-	27	NEG	NEG	NOT TESTED	NOT TESTED	-	NOT TESTED	NEG	NOT TESTED	NOT TESTED	-
1141	NOT TESTED	NOT TESTED	NOT TESTED	NOT TESTED	NOT TESTED	-	25	NEG	NEG	NOT TESTED	NOT TESTED	-	NOT TESTED	NEG	NOT TESTED	NOT TESTED	-
1142	NOT TESTED	NOT TESTED	NOT TESTED	NOT TESTED	NOT TESTED	-	24	NEG	NEG	NOT TESTED	NOT TESTED	-	NOT TESTED	NEG	NOT TESTED	NOT TESTED	-
1143	NOT TESTED	NOT TESTED	NOT TESTED	NOT TESTED	NOT TESTED	-	25	NEG	NEG	NOT TESTED	NOT TESTED	-	NOT TESTED	NEG	NOT TESTED	NOT TESTED	-
1144	NOT TESTED	NOT TESTED	NOT TESTED	NOT TESTED	NOT TESTED	-	24	NEG	NEG	NOT TESTED	NOT TESTED	-	NOT TESTED	NEG	NOT TESTED	NOT TESTED	-
1145	NOT TESTED	NOT TESTED	NOT TESTED	NOT TESTED	NOT TESTED	-	27	NEG	NEG	NOT TESTED	NOT TESTED	-	NOT TESTED	NOT TESTED	NOT TESTED	NOT TESTED	-
1146	NOT TESTED	NOT TESTED	NOT TESTED	NOT TESTED	NOT TESTED	-	27	NEG	NEG	NOT TESTED	NOT TESTED	-	NOT TESTED	NEG	NOT TESTED	NOT TESTED	-
1147	NOT TESTED	NOT TESTED	NOT TESTED	NOT TESTED	NOT TESTED	-	29	NEG	NEG	NOT TESTED	NOT TESTED	-	NOT TESTED	NEG	NOT TESTED	NOT TESTED	-
1148	NOT TESTED	NOT TESTED	NOT TESTED	NOT TESTED	NOT TESTED	-	26	NEG	NEG	NOT TESTED	NOT TESTED	-	NOT TESTED	NEG	NOT TESTED	NOT TESTED	-
1149	NOT TESTED	NOT TESTED	NOT TESTED	NOT TESTED	NOT TESTED	-		NEG	NEG	NOT TESTED	NOT TESTED	-	NOT TESTED	NOT TESTED	NOT TESTED	NOT TESTED	-
1150	NOT TESTED	NOT TESTED	NOT TESTED	NOT TESTED	NOT TESTED	-	25	NEG	NEG	NOT TESTED	NOT TESTED	-	NOT TESTED	NEG	NOT TESTED	NOT TESTED	-
1151	NOT TESTED	NOT TESTED	NOT TESTED	NOT TESTED	NOT TESTED	-	27	NEG	NEG	NOT TESTED	NOT TESTED	-	NOT TESTED	NEG	NOT TESTED	NOT TESTED	-
1152	NOT TESTED	NOT TESTED	NOT TESTED	NOT TESTED	NOT TESTED	-		NEG	NEG	NOT TESTED	NOT TESTED	-	NOT TESTED	NOT TESTED	NOT TESTED	NOT TESTED	-
1153	NOT TESTED	NOT TESTED	NOT TESTED	NOT TESTED	NOT TESTED	-	27	NEG	NEG	NOT TESTED	NOT TESTED	-	NOT TESTED	NEG	NOT TESTED	NOT TESTED	-
1154	NOT TESTED	NOT TESTED	NOT TESTED	NOT TESTED	NOT TESTED	-	27	NEG	NEG	NOT TESTED	NOT TESTED	-	NOT TESTED	NOT TESTED	NOT TESTED	NOT TESTED	-
1155	NOT TESTED	NOT TESTED	NOT TESTED	NOT TESTED	NOT TESTED	-	28	NEG	NEG	NOT TESTED	NOT TESTED	-	INC	POS	NOT TESTED	NOT TESTED	-
1156	NOT TESTED	NOT TESTED	NOT TESTED	NOT TESTED	NOT TESTED	-	25	NEG	NEG	NOT TESTED	NOT TESTED	-	NOT TESTED	NOT TESTED	NOT TESTED	NOT TESTED	-
1157	NOT TESTED	NOT TESTED	NOT TESTED	NOT TESTED	NOT TESTED	-	25	NEG	NEG	NOT TESTED	NOT TESTED	-	NOT TESTED	NEG	NOT TESTED	NOT TESTED	-
1158	NOT TESTED	NOT TESTED	NOT TESTED	NOT TESTED	NOT TESTED	-	25	NEG	NEG	NOT TESTED	NOT TESTED	-	NOT TESTED	NEG	NOT TESTED	NOT TESTED	-
1159	NOT TESTED	NOT TESTED	NOT TESTED	NOT TESTED	NOT TESTED	-		NEG	NEG	NOT TESTED	NOT TESTED	-	NOT TESTED	NOT TESTED	NOT TESTED	NOT TESTED	-
1160	NOT TESTED	NOT TESTED	NOT TESTED	NOT TESTED	NOT TESTED	-	26	NEG	NEG	NOT TESTED	NOT TESTED	-	NOT TESTED	NEG	NOT TESTED	NOT TESTED	-
1161	NOT TESTED	NOT TESTED	NOT TESTED	NOT TESTED	NOT TESTED	-	25	NEG	NEG	NOT TESTED	NOT TESTED	-	NOT TESTED	NEG	NOT TESTED	NOT TESTED	-
1162	NOT TESTED	NOT TESTED	NOT TESTED	NOT TESTED	NOT TESTED	-	25	NEG	NEG	NOT TESTED	NOT TESTED	-	NOT TESTED	NEG	NOT TESTED	NOT TESTED	-
1163	NOT TESTED	NOT TESTED	NOT TESTED	NOT TESTED	NOT TESTED	-	24	NEG	NEG	NOT TESTED	NOT TESTED	-	NOT TESTED	NEG	NOT TESTED	NOT TESTED	-
1164	NOT TESTED	NOT TESTED	NOT TESTED	NOT TESTED	NOT TESTED	-	25	NEG	NEG	NOT TESTED	NOT TESTED	-	NOT TESTED	NEG	NOT TESTED	NOT TESTED	-
1165	NOT TESTED	NOT TESTED	NOT TESTED	NOT TESTED	NOT TESTED	-	61	NEG	NEG	NOT TESTED	NOT TESTED	-	NOT TESTED	NOT TESTED	NOT TESTED	NOT TESTED	-
1166	NOT TESTED	NOT TESTED	NOT TESTED	NOT TESTED	NOT TESTED	-		NEG	NEG	NOT TESTED	NOT TESTED	-	NOT TESTED	NOT TESTED	NOT TESTED	NOT TESTED	-
1167	NOT TESTED	NOT TESTED	NOT TESTED	NOT TESTED	NOT TESTED	-		NEG	POS	NOT TESTED	NOT TESTED	-	NOT TESTED	NOT TESTED	NOT TESTED	NOT TESTED	-
1168	NOT TESTED	NOT TESTED	NOT TESTED	NOT TESTED	NOT TESTED	-		NEG	NEG	NOT TESTED	NOT TESTED	-	NOT TESTED	NOT TESTED	NOT TESTED	NOT TESTED	-
1169	NOT TESTED	NOT TESTED	NOT TESTED	NOT TESTED	NOT TESTED	-		NEG	NEG	NOT TESTED	NOT TESTED	-	NOT TESTED	NOT TESTED	NOT TESTED	NOT TESTED	-
1170	NOT TESTED	NOT TESTED	NOT TESTED	NOT TESTED	NOT TESTED	-		NEG	NEG	NOT TESTED	NOT TESTED	-	NOT TESTED	NOT TESTED	NOT TESTED	NOT TESTED	-
1171	NOT TESTED	NOT TESTED	NOT TESTED	NOT TESTED	NOT TESTED	-	25	NEG	NEG	NOT TESTED	NOT TESTED	-	NOT TESTED	NEG	NOT TESTED	NOT TESTED	-
1172	NOT TESTED	NOT TESTED	NOT TESTED	NOT TESTED	NOT TESTED	-		NEG	NEG	NOT TESTED	NOT TESTED	-	NOT TESTED	NOT TESTED	NOT TESTED	NOT TESTED	-
1173	NOT TESTED	NOT TESTED	NOT TESTED	NOT TESTED	NOT TESTED	-	25	NEG	NEG	NOT TESTED	NOT TESTED	-	NOT TESTED	NEG	NOT TESTED	NOT TESTED	-
1174	NOT TESTED	NOT TESTED	NOT TESTED	NOT TESTED	NOT TESTED	-		NEG	NEG	NOT TESTED	NOT TESTED	-	NOT TESTED	NOT TESTED	NOT TESTED	NOT TESTED	-
1175	NOT TESTED	NOT TESTED	NOT TESTED	NOT TESTED	NOT TESTED	-	25	NEG	NEG	NOT TESTED	NOT TESTED	-	NOT TESTED	NOT TESTED	NOT TESTED	NOT TESTED	-
1176	NOT TESTED	NOT TESTED	NOT TESTED	NOT TESTED	NOT TESTED	-	24	NEG	NEG	NOT TESTED	NOT TESTED	-	NOT TESTED	NEG	NOT TESTED	NOT TESTED	-
1177	NOT TESTED	NOT TESTED	NOT TESTED	NOT TESTED	NOT TESTED	-		NEG	NEG	NOT TESTED	NOT TESTED	-	NOT TESTED	NOT TESTED	NOT TESTED	NOT TESTED	-
1178	NOT TESTED	NOT TESTED	NOT TESTED	NOT TESTED	NOT TESTED	-		NEG	NEG	NOT TESTED	NOT TESTED	-	NOT TESTED	NOT TESTED	NOT TESTED	NOT TESTED	-
1179	NOT TESTED	NOT TESTED	NOT TESTED	NOT TESTED	NOT TESTED	-	28	NEG	POS	NOT TESTED	NOT TESTED	-	NOT TESTED	NEG	NOT TESTED	NOT TESTED	-
1180	NOT TESTED	NOT TESTED	NOT TESTED	NOT TESTED	NOT TESTED	-		NEG	NEG	NOT TESTED	NOT TESTED	-	NOT TESTED	NOT TESTED	NOT TESTED	NOT TESTED	-
1181	NOT TESTED	NOT TESTED	NOT TESTED	NOT TESTED	NOT TESTED	-		NEG	NEG	NOT TESTED	NOT TESTED	-	NOT TESTED	NOT TESTED	NOT TESTED	NOT TESTED	-
1182	NOT TESTED	NOT TESTED	NOT TESTED	NOT TESTED	NOT TESTED	-		NEG	NEG	NOT TESTED	NOT TESTED	-	NOT TESTED	NOT TESTED	NOT TESTED	NOT TESTED	-
1183	NOT TESTED	NOT TESTED	NOT TESTED	NOT TESTED	NOT TESTED	-	24	NEG	NEG	NOT TESTED	NOT TESTED	-	NOT TESTED	NEG	NOT TESTED	NOT TESTED	-
1184	NOT TESTED	NOT TESTED	NOT TESTED	NOT TESTED	NOT TESTED	-		NEG	NEG	NOT TESTED	NOT TESTED	-	NOT TESTED	NOT TESTED	NOT TESTED	NOT TESTED	-
1185	NOT TESTED	NOT TESTED	NOT TESTED	NOT TESTED	NOT TESTED	-		INC	NEG	NOT TESTED	NOT TESTED	-	NOT TESTED	NOT TESTED	NOT TESTED	NOT TESTED	-
1186	NOT TESTED	NOT TESTED	NOT TESTED	NOT TESTED	NOT TESTED	-		NEG	NEG	NOT TESTED	NOT TESTED	-	NOT TESTED	NOT TESTED	NOT TESTED	NOT TESTED	-
1187	NOT TESTED	NOT TESTED	NOT TESTED	NOT TESTED	NOT TESTED	-		NEG	NEG	NOT TESTED	NOT TESTED	-	NOT TESTED	NOT TESTED	NOT TESTED	NOT TESTED	-
1188	NOT TESTED	NOT TESTED	NOT TESTED	NOT TESTED	NOT TESTED	-		NEG	NEG	NOT TESTED	NOT TESTED	-	NOT TESTED	NOT TESTED	NOT TESTED	NOT TESTED	-
1189	NOT TESTED	NOT TESTED	NOT TESTED	NOT TESTED	NOT TESTED	-	26	NEG	NEG	NOT TESTED	NOT TESTED	-	NOT TESTED	NEG	NOT TESTED	NOT TESTED	-
1190	NOT TESTED	NOT TESTED	NOT TESTED	NOT TESTED	NOT TESTED	-		NEG	NEG	NOT TESTED	NOT TESTED	-	NOT TESTED	NOT TESTED	NOT TESTED	NOT TESTED	-
1191	NOT TESTED	NOT TESTED	NOT TESTED	NOT TESTED	NOT TESTED	-	NOT TESTED	NOT TESTED	NOT TESTED	NOT TESTED	NOT TESTED	-	POS	POS	NEG	55598	-
1192	NOT TESTED	NOT TESTED	NOT TESTED	NOT TESTED	NOT TESTED	-	NOT TESTED	NOT TESTED	NOT TESTED	NOT TESTED	NOT TESTED	-	NEG	POS	NOT TESTED	NOT TESTED	-
1193	NOT TESTED	NOT TESTED	NOT TESTED	NOT TESTED	NOT TESTED	-	NOT TESTED	NOT TESTED	NOT TESTED	NOT TESTED	NOT TESTED	-	NEG	POS	NOT TESTED	NOT TESTED	-
1194	NOT TESTED	NOT TESTED	NOT TESTED	NOT TESTED	NOT TESTED	-	NOT TESTED	NOT TESTED	NOT TESTED	NOT TESTED	NOT TESTED	-	NEG	POS	NOT TESTED	NOT TESTED	-
1195	NOT TESTED	NOT TESTED	NOT TESTED	NOT TESTED	NOT TESTED	-	NOT TESTED	NOT TESTED	NOT TESTED	NOT TESTED	NOT TESTED	-	POS	POS	POS	80256	-
1196	NOT TESTED	NOT TESTED	NOT TESTED	NOT TESTED	NOT TESTED	-	NOT TESTED	NOT TESTED	NOT TESTED	NOT TESTED	NOT TESTED	-	NOT TESTED	NEG	NOT TESTED	NOT TESTED	-
1197	NOT TESTED	NOT TESTED	NOT TESTED	NOT TESTED	NOT TESTED	-	NOT TESTED	NOT TESTED	NOT TESTED	NOT TESTED	NOT TESTED	-	NOT TESTED	NEG	NOT TESTED	NOT TESTED	-
1198	NOT TESTED	NOT TESTED	NOT TESTED	NOT TESTED	NOT TESTED	-	NOT TESTED	NOT TESTED	NOT TESTED	NOT TESTED	NOT TESTED	-	NOT TESTED	NEG	NOT TESTED	NOT TESTED	-
1199	NOT TESTED	NOT TESTED	NOT TESTED	NOT TESTED	NOT TESTED	-	NOT TESTED	NOT TESTED	NOT TESTED	NOT TESTED	NOT TESTED	-	NOT TESTED	NEG	NOT TESTED	NOT TESTED	-
1200	NOT TESTED	NOT TESTED	NOT TESTED	NOT TESTED	NOT TESTED	-	NOT TESTED	NOT TESTED	NOT TESTED	NOT TESTED	NOT TESTED	-	NOT TESTED	NEG	NOT TESTED	NOT TESTED	-
1201	NOT TESTED	NOT TESTED	NOT TESTED	NOT TESTED	NOT TESTED	-	NOT TESTED	NOT TESTED	NOT TESTED	NOT TESTED	NOT TESTED	-	NOT TESTED	NEG	NOT TESTED	NOT TESTED	-
1202	NOT TESTED	NOT TESTED	NOT TESTED	NOT TESTED	NOT TESTED	-	NOT TESTED	NOT TESTED	NOT TESTED	NOT TESTED	NOT TESTED	-	NOT TESTED	NEG	NOT TESTED	NOT TESTED	-
1203	NOT TESTED	NOT TESTED	NOT TESTED	NOT TESTED	NOT TESTED	-	NOT TESTED	NOT TESTED	NOT TESTED	NOT TESTED	NOT TESTED	-	NOT TESTED	NEG	NOT TESTED	NOT TESTED	-
1204	NOT TESTED	NOT TESTED	NOT TESTED	NOT TESTED	NOT TESTED	-	NOT TESTED	NOT TESTED	NOT TESTED	NOT TESTED	NOT TESTED	-	NOT TESTED	NEG	NOT TESTED	NOT TESTED	-
1205	NOT TESTED	NOT TESTED	NOT TESTED	NOT TESTED	NOT TESTED	-	NOT TESTED	NOT TESTED	NOT TESTED	NOT TESTED	NOT TESTED	-	NOT TESTED	NEG	NOT TESTED	NOT TESTED	-
1206	NOT TESTED	NOT TESTED	NOT TESTED	NOT TESTED	NOT TESTED	-	NOT TESTED	NOT TESTED	NOT TESTED	NOT TESTED	NOT TESTED	-	NOT TESTED	NEG	NOT TESTED	NOT TESTED	-
1207	NOT TESTED	NOT TESTED	NOT TESTED	NOT TESTED	NOT TESTED	-	NOT TESTED	NOT TESTED	NOT TESTED	NOT TESTED	NOT TESTED	-	NOT TESTED	NEG	NOT TESTED	NOT TESTED	-
1208	NOT TESTED	NOT TESTED	NOT TESTED	NOT TESTED	NOT TESTED	-	NOT TESTED	NOT TESTED	NOT TESTED	NOT TESTED	NOT TESTED	-	NOT TESTED	NEG	NOT TESTED	NOT TESTED	-
1209	NOT TESTED	NOT TESTED	NOT TESTED	NOT TESTED	NOT TESTED	-	NOT TESTED	NOT TESTED	NOT TESTED	NOT TESTED	NOT TESTED	-	NOT TESTED	NEG	NOT TESTED	NOT TESTED	-
1210	NOT TESTED	NOT TESTED	NOT TESTED	NOT TESTED	NOT TESTED	-	NOT TESTED	NOT TESTED	NOT TESTED	NOT TESTED	NOT TESTED	-	NOT TESTED	NEG	NOT TESTED	NOT TESTED	-
1211	NOT TESTED	NOT TESTED	NOT TESTED	NOT TESTED	NOT TESTED	-	NOT TESTED	NOT TESTED	NOT TESTED	NOT TESTED	NOT TESTED	-	NOT TESTED	NEG	NOT TESTED	NOT TESTED	-
1212	NOT TESTED	NOT TESTED	NOT TESTED	NOT TESTED	NOT TESTED	-	NOT TESTED	NOT TESTED	NOT TESTED	NOT TESTED	NOT TESTED	-	NOT TESTED	NEG	NOT TESTED	NOT TESTED	-
1213	NOT TESTED	NOT TESTED	NOT TESTED	NOT TESTED	NOT TESTED	-	NOT TESTED	NOT TESTED	NOT TESTED	NOT TESTED	NOT TESTED	-	NOT TESTED	NEG	NOT TESTED	NOT TESTED	-
1214	NOT TESTED	NOT TESTED	NOT TESTED	NOT TESTED	NOT TESTED	-	NOT TESTED	NOT TESTED	NOT TESTED	NOT TESTED	NOT TESTED	-	NOT TESTED	NEG	NOT TESTED	NOT TESTED	-
1215	NOT TESTED	NOT TESTED	NOT TESTED	NOT TESTED	NOT TESTED	-	NOT TESTED	NOT TESTED	NOT TESTED	NOT TESTED	NOT TESTED	-	NOT TESTED	NEG	NOT TESTED	NOT TESTED	-
1216	NOT TESTED	NOT TESTED	NOT TESTED	NOT TESTED	NOT TESTED	-	NOT TESTED	NOT TESTED	NOT TESTED	NOT TESTED	NOT TESTED	-	NOT TESTED	NEG	NOT TESTED	NOT TESTED	-
1217	NOT TESTED	NOT TESTED	NOT TESTED	NOT TESTED	NOT TESTED	-	NOT TESTED	NOT TESTED	NOT TESTED	NOT TESTED	NOT TESTED	-	NOT TESTED	NEG	NOT TESTED	NOT TESTED	-
1218	NOT TESTED	NOT TESTED	NOT TESTED	NOT TESTED	NOT TESTED	-	NOT TESTED	NOT TESTED	NOT TESTED	NOT TESTED	NOT TESTED	-	NOT TESTED	NEG	NOT TESTED	NOT TESTED	-
1219	NOT TESTED	NOT TESTED	NOT TESTED	NOT TESTED	NOT TESTED	-	NOT TESTED	NOT TESTED	NOT TESTED	NOT TESTED	NOT TESTED	-	NOT TESTED	NEG	NOT TESTED	NOT TESTED	-
1220	NOT TESTED	NOT TESTED	NOT TESTED	NOT TESTED	NOT TESTED	-	NOT TESTED	NOT TESTED	NOT TESTED	NOT TESTED	NOT TESTED	-	NOT TESTED	NEG	NOT TESTED	NOT TESTED	-
1221	NOT TESTED	NOT TESTED	NOT TESTED	NOT TESTED	NOT TESTED	-	NOT TESTED	NOT TESTED	NOT TESTED	NOT TESTED	NOT TESTED	-	NOT TESTED	NEG	NOT TESTED	NOT TESTED	-
1222	NOT TESTED	NOT TESTED	NOT TESTED	NOT TESTED	NOT TESTED	-	NOT TESTED	NOT TESTED	NOT TESTED	NOT TESTED	NOT TESTED	-	NOT TESTED	NEG	NOT TESTED	NOT TESTED	-
1223	NOT TESTED	NOT TESTED	NOT TESTED	NOT TESTED	NOT TESTED	-	NOT TESTED	NOT TESTED	NOT TESTED	NOT TESTED	NOT TESTED	-	NOT TESTED	NEG	NOT TESTED	NOT TESTED	-
1224	NOT TESTED	NOT TESTED	NOT TESTED	NOT TESTED	NOT TESTED	-	NOT TESTED	NOT TESTED	NOT TESTED	NOT TESTED	NOT TESTED	-	NOT TESTED	NEG	NOT TESTED	NOT TESTED	-
1225	NOT TESTED	NOT TESTED	NOT TESTED	NOT TESTED	NOT TESTED	-	NOT TESTED	NOT TESTED	NOT TESTED	NOT TESTED	NOT TESTED	-	NOT TESTED	NEG	NOT TESTED	NOT TESTED	-
1226	NOT TESTED	NOT TESTED	NOT TESTED	NOT TESTED	NOT TESTED	-	NOT TESTED	NOT TESTED	NOT TESTED	NOT TESTED	NOT TESTED	-	NOT TESTED	NEG	NOT TESTED	NOT TESTED	-
1227	NOT TESTED	NOT TESTED	NOT TESTED	NOT TESTED	NOT TESTED	-	NOT TESTED	NOT TESTED	NOT TESTED	NOT TESTED	NOT TESTED	-	NOT TESTED	NEG	NOT TESTED	NOT TESTED	-
1228	NOT TESTED	NOT TESTED	NOT TESTED	NOT TESTED	NOT TESTED	-	NOT TESTED	NOT TESTED	NOT TESTED	NOT TESTED	NOT TESTED	-	NOT TESTED	NEG	NOT TESTED	NOT TESTED	-
1229	NOT TESTED	NOT TESTED	NOT TESTED	NOT TESTED	NOT TESTED	-	NOT TESTED	NOT TESTED	NOT TESTED	NOT TESTED	NOT TESTED	-	NOT TESTED	NEG	NOT TESTED	NOT TESTED	-
1230	NOT TESTED	NOT TESTED	NOT TESTED	NOT TESTED	NOT TESTED	-	NOT TESTED	NOT TESTED	NOT TESTED	NOT TESTED	NOT TESTED	-	NOT TESTED	NEG	NOT TESTED	NOT TESTED	-
1231	NOT TESTED	NOT TESTED	NOT TESTED	NOT TESTED	NOT TESTED	-	NOT TESTED	NOT TESTED	NOT TESTED	NOT TESTED	NOT TESTED	-	NOT TESTED	NEG	NOT TESTED	NOT TESTED	-
1232	NOT TESTED	NOT TESTED	NOT TESTED	NOT TESTED	NOT TESTED	-	NOT TESTED	NOT TESTED	NOT TESTED	NOT TESTED	NOT TESTED	-	NOT TESTED	NEG	NOT TESTED	NOT TESTED	-
1233	NOT TESTED	NOT TESTED	NOT TESTED	NOT TESTED	NOT TESTED	-	NOT TESTED	NOT TESTED	NOT TESTED	NOT TESTED	NOT TESTED	-	NOT TESTED	NEG	NOT TESTED	NOT TESTED	-
1234	NOT TESTED	NOT TESTED	NOT TESTED	NOT TESTED	NOT TESTED	-	NOT TESTED	NOT TESTED	NOT TESTED	NOT TESTED	NOT TESTED	-	NOT TESTED	NEG	NOT TESTED	NOT TESTED	-
1235	NOT TESTED	NOT TESTED	NOT TESTED	NOT TESTED	NOT TESTED	-	NOT TESTED	NOT TESTED	NOT TESTED	NOT TESTED	NOT TESTED	-	NOT TESTED	NEG	NOT TESTED	NOT TESTED	-
1236	NOT TESTED	NOT TESTED	NOT TESTED	NOT TESTED	NOT TESTED	-	NOT TESTED	NOT TESTED	NOT TESTED	NOT TESTED	NOT TESTED	-	NOT TESTED	NEG	NOT TESTED	NOT TESTED	-
1237	NOT TESTED	NOT TESTED	NOT TESTED	NOT TESTED	NOT TESTED	-	NOT TESTED	NOT TESTED	NOT TESTED	NOT TESTED	NOT TESTED	-	NOT TESTED	NEG	NOT TESTED	NOT TESTED	-
1238	NOT TESTED	NOT TESTED	NOT TESTED	NOT TESTED	NOT TESTED	-	NOT TESTED	NOT TESTED	NOT TESTED	NOT TESTED	NOT TESTED	-	NOT TESTED	NEG	NOT TESTED	NOT TESTED	-
1239	NOT TESTED	NOT TESTED	NOT TESTED	NOT TESTED	NOT TESTED	-	NOT TESTED	NOT TESTED	NOT TESTED	NOT TESTED	NOT TESTED	-	NOT TESTED	NEG	NOT TESTED	NOT TESTED	-
1240	NOT TESTED	NOT TESTED	NOT TESTED	NOT TESTED	NOT TESTED	-	NOT TESTED	NOT TESTED	NOT TESTED	NOT TESTED	NOT TESTED	-	NOT TESTED	NEG	NOT TESTED	NOT TESTED	-
1241	NOT TESTED	NOT TESTED	NOT TESTED	NOT TESTED	NOT TESTED	-	NOT TESTED	NOT TESTED	NOT TESTED	NOT TESTED	NOT TESTED	-	NOT TESTED	NEG	NOT TESTED	NOT TESTED	-
1242	NOT TESTED	NOT TESTED	NOT TESTED	NOT TESTED	NOT TESTED	-	NOT TESTED	NOT TESTED	NOT TESTED	NOT TESTED	NOT TESTED	-	NOT TESTED	NEG	NOT TESTED	NOT TESTED	-
1243	NOT TESTED	NOT TESTED	NOT TESTED	NOT TESTED	NOT TESTED	-	NOT TESTED	NOT TESTED	NOT TESTED	NOT TESTED	NOT TESTED	-	NOT TESTED	NEG	NOT TESTED	NOT TESTED	-
1244	NOT TESTED	NOT TESTED	NOT TESTED	NOT TESTED	NOT TESTED	-	NOT TESTED	NOT TESTED	NOT TESTED	NOT TESTED	NOT TESTED	-	NOT TESTED	NEG	NOT TESTED	NOT TESTED	-
1245	NOT TESTED	NOT TESTED	NOT TESTED	NOT TESTED	NOT TESTED	-	NOT TESTED	NOT TESTED	NOT TESTED	NOT TESTED	NOT TESTED	-	NOT TESTED	NEG	NOT TESTED	NOT TESTED	-
1246	NOT TESTED	NOT TESTED	NOT TESTED	NOT TESTED	NOT TESTED	-	NOT TESTED	NOT TESTED	NOT TESTED	NOT TESTED	NOT TESTED	-	NOT TESTED	NEG	NOT TESTED	NOT TESTED	-
1247	NOT TESTED	NOT TESTED	NOT TESTED	NOT TESTED	NOT TESTED	-	NOT TESTED	NOT TESTED	NOT TESTED	NOT TESTED	NOT TESTED	-	NOT TESTED	NEG	NOT TESTED	NOT TESTED	-
1248	NOT TESTED	NOT TESTED	NOT TESTED	NOT TESTED	NOT TESTED	-	NOT TESTED	NOT TESTED	NOT TESTED	NOT TESTED	NOT TESTED	-	NOT TESTED	NEG	NOT TESTED	NOT TESTED	-
1249	NOT TESTED	NOT TESTED	NOT TESTED	NOT TESTED	NOT TESTED	-	NOT TESTED	NOT TESTED	NOT TESTED	NOT TESTED	NOT TESTED	-	NOT TESTED	NEG	NOT TESTED	NOT TESTED	-
1250	NOT TESTED	NOT TESTED	NOT TESTED	NOT TESTED	NOT TESTED	-	NOT TESTED	NOT TESTED	NOT TESTED	NOT TESTED	NOT TESTED	-	NOT TESTED	NEG	NOT TESTED	NOT TESTED	-
1251	NOT TESTED	NOT TESTED	NOT TESTED	NOT TESTED	NOT TESTED	-	NOT TESTED	NOT TESTED	NOT TESTED	NOT TESTED	NOT TESTED	-	NOT TESTED	NEG	NOT TESTED	NOT TESTED	-
1252	NOT TESTED	NOT TESTED	NOT TESTED	NOT TESTED	NOT TESTED	-	NOT TESTED	NOT TESTED	NOT TESTED	NOT TESTED	NOT TESTED	-	NOT TESTED	NEG	NOT TESTED	NOT TESTED	-
1253	NOT TESTED	NOT TESTED	NOT TESTED	NOT TESTED	NOT TESTED	-	NOT TESTED	NOT TESTED	NOT TESTED	NOT TESTED	NOT TESTED	-	NOT TESTED	NEG	NOT TESTED	NOT TESTED	-
1254	NOT TESTED	NOT TESTED	NOT TESTED	NOT TESTED	NOT TESTED	-	NOT TESTED	NOT TESTED	NOT TESTED	NOT TESTED	NOT TESTED	-	NOT TESTED	NEG	NOT TESTED	NOT TESTED	-
1255	NOT TESTED	NOT TESTED	NOT TESTED	NOT TESTED	NOT TESTED	-	NOT TESTED	NOT TESTED	NOT TESTED	NOT TESTED	NOT TESTED	-	NOT TESTED	NEG	NOT TESTED	NOT TESTED	-
1256	NOT TESTED	NOT TESTED	NOT TESTED	NOT TESTED	NOT TESTED	-	NOT TESTED	NOT TESTED	NOT TESTED	NOT TESTED	NOT TESTED	-	NOT TESTED	NEG	NOT TESTED	NOT TESTED	-
1257	NOT TESTED	NOT TESTED	NOT TESTED	NOT TESTED	NOT TESTED	-	NOT TESTED	NOT TESTED	NOT TESTED	NOT TESTED	NOT TESTED	-	NOT TESTED	NEG	NOT TESTED	NOT TESTED	-
1258	NOT TESTED	NOT TESTED	NOT TESTED	NOT TESTED	NOT TESTED	-	NOT TESTED	NOT TESTED	NOT TESTED	NOT TESTED	NOT TESTED	-	NOT TESTED	NEG	NOT TESTED	NOT TESTED	-
1259	NOT TESTED	NOT TESTED	NOT TESTED	NOT TESTED	NOT TESTED	-	NOT TESTED	NOT TESTED	NOT TESTED	NOT TESTED	NOT TESTED	-	NOT TESTED	NEG	NOT TESTED	NOT TESTED	-
1260	NOT TESTED	NOT TESTED	NOT TESTED	NOT TESTED	NOT TESTED	-	NOT TESTED	NOT TESTED	NOT TESTED	NOT TESTED	NOT TESTED	-	NOT TESTED	NEG	NOT TESTED	NOT TESTED	-
1261	NOT TESTED	NOT TESTED	NOT TESTED	NOT TESTED	NOT TESTED	-	NOT TESTED	NOT TESTED	NOT TESTED	NOT TESTED	NOT TESTED	-	NOT TESTED	NEG	NOT TESTED	NOT TESTED	-
1262	NOT TESTED	NOT TESTED	NOT TESTED	NOT TESTED	NOT TESTED	-	NOT TESTED	NOT TESTED	NOT TESTED	NOT TESTED	NOT TESTED	-	NOT TESTED	NEG	NOT TESTED	NOT TESTED	-
1263	NOT TESTED	NOT TESTED	NOT TESTED	NOT TESTED	NOT TESTED	-	NOT TESTED	NOT TESTED	NOT TESTED	NOT TESTED	NOT TESTED	-	NOT TESTED	NEG	NOT TESTED	NOT TESTED	-
1264	NOT TESTED	NOT TESTED	NOT TESTED	NOT TESTED	NOT TESTED	-	NOT TESTED	NOT TESTED	NOT TESTED	NOT TESTED	NOT TESTED	-	NOT TESTED	NEG	NOT TESTED	NOT TESTED	-
1265	NOT TESTED	NOT TESTED	NOT TESTED	NOT TESTED	NOT TESTED	-	NOT TESTED	NOT TESTED	NOT TESTED	NOT TESTED	NOT TESTED	-	NOT TESTED	NEG	NOT TESTED	NOT TESTED	-
1266	NOT TESTED	NOT TESTED	NOT TESTED	NOT TESTED	NOT TESTED	-	NOT TESTED	NOT TESTED	NOT TESTED	NOT TESTED	NOT TESTED	-	NOT TESTED	NEG	NOT TESTED	NOT TESTED	-
1267	NOT TESTED	NOT TESTED	NOT TESTED	NOT TESTED	NOT TESTED	-	NOT TESTED	NOT TESTED	NOT TESTED	NOT TESTED	NOT TESTED	-	NOT TESTED	NEG	NOT TESTED	NOT TESTED	-
1268	NOT TESTED	NOT TESTED	NOT TESTED	NOT TESTED	NOT TESTED	-	NOT TESTED	NOT TESTED	NOT TESTED	NOT TESTED	NOT TESTED	-	NOT TESTED	NEG	NOT TESTED	NOT TESTED	-
1269	NOT TESTED	NOT TESTED	NOT TESTED	NOT TESTED	NOT TESTED	-	NOT TESTED	NOT TESTED	NOT TESTED	NOT TESTED	NOT TESTED	-	NOT TESTED	NEG	NOT TESTED	NOT TESTED	-
1270	NOT TESTED	NOT TESTED	NOT TESTED	NOT TESTED	NOT TESTED	-	NOT TESTED	NOT TESTED	NOT TESTED	NOT TESTED	NOT TESTED	-	NOT TESTED	NEG	NOT TESTED	NOT TESTED	-
1271	NOT TESTED	NOT TESTED	NOT TESTED	NOT TESTED	NOT TESTED	-	NOT TESTED	NOT TESTED	NOT TESTED	NOT TESTED	NOT TESTED	-	NOT TESTED	NEG	NOT TESTED	NOT TESTED	-
1272	NOT TESTED	NOT TESTED	NOT TESTED	NOT TESTED	NOT TESTED	-	NOT TESTED	NOT TESTED	NOT TESTED	NOT TESTED	NOT TESTED	-	NOT TESTED	NEG	NOT TESTED	NOT TESTED	-
1273	NOT TESTED	NOT TESTED	NOT TESTED	NOT TESTED	NOT TESTED	-	NOT TESTED	NOT TESTED	NOT TESTED	NOT TESTED	NOT TESTED	-	NOT TESTED	NEG	NOT TESTED	NOT TESTED	-
1274	NOT TESTED	NOT TESTED	NOT TESTED	NOT TESTED	NOT TESTED	-	NOT TESTED	NOT TESTED	NOT TESTED	NOT TESTED	NOT TESTED	-	NOT TESTED	NEG	NOT TESTED	NOT TESTED	-
1275	NOT TESTED	NOT TESTED	NOT TESTED	NOT TESTED	NOT TESTED	-	NOT TESTED	NOT TESTED	NOT TESTED	NOT TESTED	NOT TESTED	-	NOT TESTED	NEG	NOT TESTED	NOT TESTED	-
1276	NOT TESTED	NOT TESTED	NOT TESTED	NOT TESTED	NOT TESTED	-	NOT TESTED	NOT TESTED	NOT TESTED	NOT TESTED	NOT TESTED	-	NOT TESTED	NEG	NOT TESTED	NOT TESTED	-
1277	NOT TESTED	NOT TESTED	NOT TESTED	NOT TESTED	NOT TESTED	-	NOT TESTED	NOT TESTED	NOT TESTED	NOT TESTED	NOT TESTED	-	NOT TESTED	NEG	NOT TESTED	NOT TESTED	-
1278	NOT TESTED	NOT TESTED	NOT TESTED	NOT TESTED	NOT TESTED	-	NOT TESTED	NOT TESTED	NOT TESTED	NOT TESTED	NOT TESTED	-	NOT TESTED	NEG	NOT TESTED	NOT TESTED	-
1279	NOT TESTED	NOT TESTED	NOT TESTED	NOT TESTED	NOT TESTED	-	NOT TESTED	NOT TESTED	NOT TESTED	NOT TESTED	NOT TESTED	-	NOT TESTED	NEG	NOT TESTED	NOT TESTED	-
1280	NOT TESTED	NOT TESTED	NOT TESTED	NOT TESTED	NOT TESTED	-	NOT TESTED	NOT TESTED	NOT TESTED	NOT TESTED	NOT TESTED	-	NOT TESTED	NEG	NOT TESTED	NOT TESTED	-
1281	NOT TESTED	NOT TESTED	NOT TESTED	NOT TESTED	NOT TESTED	-	NOT TESTED	NOT TESTED	NOT TESTED	NOT TESTED	NOT TESTED	-	NOT TESTED	NEG	NOT TESTED	NOT TESTED	-
1282	NOT TESTED	NOT TESTED	NOT TESTED	NOT TESTED	NOT TESTED	-	NOT TESTED	NOT TESTED	NOT TESTED	NOT TESTED	NOT TESTED	-	NOT TESTED	NEG	NOT TESTED	NOT TESTED	-
1283	NOT TESTED	NOT TESTED	NOT TESTED	NOT TESTED	NOT TESTED	-	NOT TESTED	NOT TESTED	NOT TESTED	NOT TESTED	NOT TESTED	-	NOT TESTED	NEG	NOT TESTED	NOT TESTED	-
1284	NOT TESTED	NOT TESTED	NOT TESTED	NOT TESTED	NOT TESTED	-	NOT TESTED	NOT TESTED	NOT TESTED	NOT TESTED	NOT TESTED	-	NOT TESTED	NEG	NOT TESTED	NOT TESTED	-
1285	NOT TESTED	NOT TESTED	NOT TESTED	NOT TESTED	NOT TESTED	-	NOT TESTED	NOT TESTED	NOT TESTED	NOT TESTED	NOT TESTED	-	NOT TESTED	NEG	NOT TESTED	NOT TESTED	-
1286	NOT TESTED	NOT TESTED	NOT TESTED	NOT TESTED	NOT TESTED	-	NOT TESTED	NOT TESTED	NOT TESTED	NOT TESTED	NOT TESTED	-	NOT TESTED	NEG	NOT TESTED	NOT TESTED	-
1287	NOT TESTED	NOT TESTED	NOT TESTED	NOT TESTED	NOT TESTED	-	NOT TESTED	NOT TESTED	NOT TESTED	NOT TESTED	NOT TESTED	-	NOT TESTED	NEG	NOT TESTED	NOT TESTED	-
1288	NOT TESTED	NOT TESTED	NOT TESTED	NOT TESTED	NOT TESTED	-	NOT TESTED	NOT TESTED	NOT TESTED	NOT TESTED	NOT TESTED	-	NOT TESTED	NEG	NOT TESTED	NOT TESTED	-
1289	NOT TESTED	NOT TESTED	NOT TESTED	NOT TESTED	NOT TESTED	-	NOT TESTED	NOT TESTED	NOT TESTED	NOT TESTED	NOT TESTED	-	NOT TESTED	NEG	NOT TESTED	NOT TESTED	-
1290	NOT TESTED	NOT TESTED	NOT TESTED	NOT TESTED	NOT TESTED	-	NOT TESTED	NOT TESTED	NOT TESTED	NOT TESTED	NOT TESTED	-	NOT TESTED	NEG	NOT TESTED	NOT TESTED	-
1291	NOT TESTED	NOT TESTED	NOT TESTED	NOT TESTED	NOT TESTED	-	NOT TESTED	NOT TESTED	NOT TESTED	NOT TESTED	NOT TESTED	-	NOT TESTED	NEG	NOT TESTED	NOT TESTED	-
1292	NOT TESTED	NOT TESTED	NOT TESTED	NOT TESTED	NOT TESTED	-	NOT TESTED	NOT TESTED	NOT TESTED	NOT TESTED	NOT TESTED	-	NOT TESTED	NEG	NOT TESTED	NOT TESTED	-
1293	NOT TESTED	NOT TESTED	NOT TESTED	NOT TESTED	NOT TESTED	-	NOT TESTED	NOT TESTED	NOT TESTED	NOT TESTED	NOT TESTED	-	NOT TESTED	NEG	NOT TESTED	NOT TESTED	-
1294	NOT TESTED	NOT TESTED	NOT TESTED	NOT TESTED	NOT TESTED	-	NOT TESTED	NOT TESTED	NOT TESTED	NOT TESTED	NOT TESTED	-	NOT TESTED	NEG	NOT TESTED	NOT TESTED	-
1295	NOT TESTED	NOT TESTED	NOT TESTED	NOT TESTED	NOT TESTED	-	NOT TESTED	NOT TESTED	NOT TESTED	NOT TESTED	NOT TESTED	-	NOT TESTED	NEG	NOT TESTED	NOT TESTED	-
1296	NOT TESTED	NOT TESTED	NOT TESTED	NOT TESTED	NOT TESTED	-	NOT TESTED	NOT TESTED	NOT TESTED	NOT TESTED	NOT TESTED	-	NOT TESTED	NEG	NOT TESTED	NOT TESTED	-
1297	NOT TESTED	NOT TESTED	NOT TESTED	NOT TESTED	NOT TESTED	-	NOT TESTED	NOT TESTED	NOT TESTED	NOT TESTED	NOT TESTED	-	NOT TESTED	NEG	NOT TESTED	NOT TESTED	-
1298	NOT TESTED	NOT TESTED	NOT TESTED	NOT TESTED	NOT TESTED	-	NOT TESTED	NOT TESTED	NOT TESTED	NOT TESTED	NOT TESTED	-	NOT TESTED	NEG	NOT TESTED	NOT TESTED	-
1299	NOT TESTED	NOT TESTED	NOT TESTED	NOT TESTED	NOT TESTED	-	NOT TESTED	NOT TESTED	NOT TESTED	NOT TESTED	NOT TESTED	-	NOT TESTED	NEG	NOT TESTED	NOT TESTED	-
1300	NOT TESTED	NOT TESTED	NOT TESTED	NOT TESTED	NOT TESTED	-	NOT TESTED	NOT TESTED	NOT TESTED	NOT TESTED	NOT TESTED	-	NOT TESTED	NEG	NOT TESTED	NOT TESTED	-
1301	NOT TESTED	NOT TESTED	NOT TESTED	NOT TESTED	NOT TESTED	-	NOT TESTED	NOT TESTED	NOT TESTED	NOT TESTED	NOT TESTED	-	NOT TESTED	NEG	NOT TESTED	NOT TESTED	-
1302	NOT TESTED	NOT TESTED	NOT TESTED	NOT TESTED	NOT TESTED	-	NOT TESTED	NOT TESTED	NOT TESTED	NOT TESTED	NOT TESTED	-	NOT TESTED	NEG	NOT TESTED	NOT TESTED	-
1303	NOT TESTED	NOT TESTED	NOT TESTED	NOT TESTED	NOT TESTED	-	NOT TESTED	NOT TESTED	NOT TESTED	NOT TESTED	NOT TESTED	-	NOT TESTED	NEG	NOT TESTED	NOT TESTED	-
1304	NOT TESTED	NOT TESTED	NOT TESTED	NOT TESTED	NOT TESTED	-	NOT TESTED	NOT TESTED	NOT TESTED	NOT TESTED	NOT TESTED	-	NOT TESTED	NEG	NOT TESTED	NOT TESTED	-
1305	NOT TESTED	NOT TESTED	NOT TESTED	NOT TESTED	NOT TESTED	-	NOT TESTED	NOT TESTED	NOT TESTED	NOT TESTED	NOT TESTED	-	NOT TESTED	NEG	NOT TESTED	NOT TESTED	-
1306	NOT TESTED	NOT TESTED	NOT TESTED	NOT TESTED	NOT TESTED	-	NOT TESTED	NOT TESTED	NOT TESTED	NOT TESTED	NOT TESTED	-	NOT TESTED	NEG	NOT TESTED	NOT TESTED	-
1307	NOT TESTED	NOT TESTED	NOT TESTED	NOT TESTED	NOT TESTED	-	NOT TESTED	NOT TESTED	NOT TESTED	NOT TESTED	NOT TESTED	-	NOT TESTED	NEG	NOT TESTED	NOT TESTED	-
1308	NOT TESTED	NOT TESTED	NOT TESTED	NOT TESTED	NOT TESTED	-	NOT TESTED	NOT TESTED	NOT TESTED	NOT TESTED	NOT TESTED	-	NOT TESTED	NEG	NOT TESTED	NOT TESTED	-
1309	NOT TESTED	NOT TESTED	NOT TESTED	NOT TESTED	NOT TESTED	-	NOT TESTED	NOT TESTED	NOT TESTED	NOT TESTED	NOT TESTED	-	NOT TESTED	NEG	NOT TESTED	NOT TESTED	-
1310	NOT TESTED	NOT TESTED	NOT TESTED	NOT TESTED	NOT TESTED	-	NOT TESTED	NOT TESTED	NOT TESTED	NOT TESTED	NOT TESTED	-	NOT TESTED	NEG	NOT TESTED	NOT TESTED	-
1311	NOT TESTED	NOT TESTED	NOT TESTED	NOT TESTED	NOT TESTED	-	NOT TESTED	NOT TESTED	NOT TESTED	NOT TESTED	NOT TESTED	-	NOT TESTED	NEG	NOT TESTED	NOT TESTED	-
1312	NOT TESTED	NOT TESTED	NOT TESTED	NOT TESTED	NOT TESTED	-	NOT TESTED	NOT TESTED	NOT TESTED	NOT TESTED	NOT TESTED	-	NOT TESTED	NEG	NOT TESTED	NOT TESTED	-
1313	NOT TESTED	NOT TESTED	NOT TESTED	NOT TESTED	NOT TESTED	-	NOT TESTED	NOT TESTED	NOT TESTED	NOT TESTED	NOT TESTED	-	NOT TESTED	NEG	NOT TESTED	NOT TESTED	-
1314	NOT TESTED	NOT TESTED	NOT TESTED	NOT TESTED	NOT TESTED	-	NOT TESTED	NOT TESTED	NOT TESTED	NOT TESTED	NOT TESTED	-	NOT TESTED	NEG	NOT TESTED	NOT TESTED	-
1315	NOT TESTED	NOT TESTED	NOT TESTED	NOT TESTED	NOT TESTED	-	NOT TESTED	NOT TESTED	NOT TESTED	NOT TESTED	NOT TESTED	-	NOT TESTED	NEG	NOT TESTED	NOT TESTED	-
1316	NOT TESTED	NOT TESTED	NOT TESTED	NOT TESTED	NOT TESTED	-	NOT TESTED	NOT TESTED	NOT TESTED	NOT TESTED	NOT TESTED	-	NOT TESTED	NEG	NOT TESTED	NOT TESTED	-
1317	NOT TESTED	NOT TESTED	NOT TESTED	NOT TESTED	NOT TESTED	-	NOT TESTED	NOT TESTED	NOT TESTED	NOT TESTED	NOT TESTED	-	NOT TESTED	NEG	NOT TESTED	NOT TESTED	-
1318	NOT TESTED	NOT TESTED	NOT TESTED	NOT TESTED	NOT TESTED	-	NOT TESTED	NOT TESTED	NOT TESTED	NOT TESTED	NOT TESTED	-	NOT TESTED	NEG	NOT TESTED	NOT TESTED	-
1319	NOT TESTED	NOT TESTED	NOT TESTED	NOT TESTED	NOT TESTED	-	NOT TESTED	NOT TESTED	NOT TESTED	NOT TESTED	NOT TESTED	-	NOT TESTED	NEG	NOT TESTED	NOT TESTED	-
1320	NOT TESTED	NOT TESTED	NOT TESTED	NOT TESTED	NOT TESTED	-	NOT TESTED	NOT TESTED	NOT TESTED	NOT TESTED	NOT TESTED	-	NOT TESTED	NEG	NOT TESTED	NOT TESTED	-
1321	NOT TESTED	NOT TESTED	NOT TESTED	NOT TESTED	NOT TESTED	-	NOT TESTED	NOT TESTED	NOT TESTED	NOT TESTED	NOT TESTED	-	NOT TESTED	NEG	NOT TESTED	NOT TESTED	-
1322	NOT TESTED	NOT TESTED	NOT TESTED	NOT TESTED	NOT TESTED	-	NOT TESTED	NOT TESTED	NOT TESTED	NOT TESTED	NOT TESTED	-	NOT TESTED	NEG	NOT TESTED	NOT TESTED	-
1323	NOT TESTED	NOT TESTED	NOT TESTED	NOT TESTED	NOT TESTED	-	NOT TESTED	NOT TESTED	NOT TESTED	NOT TESTED	NOT TESTED	-	NOT TESTED	NEG	NOT TESTED	NOT TESTED	-
1324	NOT TESTED	NOT TESTED	NOT TESTED	NOT TESTED	NOT TESTED	-	NOT TESTED	NOT TESTED	NOT TESTED	NOT TESTED	NOT TESTED	-	NOT TESTED	NEG	NOT TESTED	NOT TESTED	-
1325	NOT TESTED	NOT TESTED	NOT TESTED	NOT TESTED	NOT TESTED	-	NOT TESTED	NOT TESTED	NOT TESTED	NOT TESTED	NOT TESTED	-	NOT TESTED	NEG	NOT TESTED	NOT TESTED	-
1326	NOT TESTED	NOT TESTED	NOT TESTED	NOT TESTED	NOT TESTED	-	NOT TESTED	NOT TESTED	NOT TESTED	NOT TESTED	NOT TESTED	-	NOT TESTED	NEG	NOT TESTED	NOT TESTED	-
1327	NOT TESTED	NOT TESTED	NOT TESTED	NOT TESTED	NOT TESTED	-	NOT TESTED	NOT TESTED	NOT TESTED	NOT TESTED	NOT TESTED	-	NOT TESTED	NEG	NOT TESTED	NOT TESTED	-
1328	NOT TESTED	NOT TESTED	NOT TESTED	NOT TESTED	NOT TESTED	-	NOT TESTED	NOT TESTED	NOT TESTED	NOT TESTED	NOT TESTED	-	NOT TESTED	NEG	NOT TESTED	NOT TESTED	-
1329	NOT TESTED	NOT TESTED	NOT TESTED	NOT TESTED	NOT TESTED	-	NOT TESTED	NOT TESTED	NOT TESTED	NOT TESTED	NOT TESTED	-	NOT TESTED	NEG	NOT TESTED	NOT TESTED	-
1330	NOT TESTED	NOT TESTED	NOT TESTED	NOT TESTED	NOT TESTED	-	NOT TESTED	NOT TESTED	NOT TESTED	NOT TESTED	NOT TESTED	-	NOT TESTED	NEG	NOT TESTED	NOT TESTED	-
1331	NOT TESTED	NOT TESTED	NOT TESTED	NOT TESTED	NOT TESTED	-	NOT TESTED	NOT TESTED	NOT TESTED	NOT TESTED	NOT TESTED	-	NOT TESTED	NEG	NOT TESTED	NOT TESTED	-
1332	NOT TESTED	NOT TESTED	NOT TESTED	NOT TESTED	NOT TESTED	-	NOT TESTED	NOT TESTED	NOT TESTED	NOT TESTED	NOT TESTED	-	NOT TESTED	NEG	NOT TESTED	NOT TESTED	-
1333	NOT TESTED	NOT TESTED	NOT TESTED	NOT TESTED	NOT TESTED	-	NOT TESTED	NOT TESTED	NOT TESTED	NOT TESTED	NOT TESTED	-	NOT TESTED	NEG	NOT TESTED	NOT TESTED	-
1334	NOT TESTED	NOT TESTED	NOT TESTED	NOT TESTED	NOT TESTED	-	NOT TESTED	NOT TESTED	NOT TESTED	NOT TESTED	NOT TESTED	-	NOT TESTED	NEG	NOT TESTED	NOT TESTED	-
1335	NOT TESTED	NOT TESTED	NOT TESTED	NOT TESTED	NOT TESTED	-	NOT TESTED	NOT TESTED	NOT TESTED	NOT TESTED	NOT TESTED	-	NOT TESTED	NEG	NOT TESTED	NOT TESTED	-
1336	NOT TESTED	NOT TESTED	NOT TESTED	NOT TESTED	NOT TESTED	-	NOT TESTED	NOT TESTED	NOT TESTED	NOT TESTED	NOT TESTED	-	NOT TESTED	NEG	NOT TESTED	NOT TESTED	-
1337	NOT TESTED	NOT TESTED	NOT TESTED	NOT TESTED	NOT TESTED	-	NOT TESTED	NOT TESTED	NOT TESTED	NOT TESTED	NOT TESTED	-	NOT TESTED	NEG	NOT TESTED	NOT TESTED	-
1338	NOT TESTED	NOT TESTED	NOT TESTED	NOT TESTED	NOT TESTED	-	NOT TESTED	NOT TESTED	NOT TESTED	NOT TESTED	NOT TESTED	-	NOT TESTED	NEG	NOT TESTED	NOT TESTED	-
1339	NOT TESTED	NOT TESTED	NOT TESTED	NOT TESTED	NOT TESTED	-	NOT TESTED	NOT TESTED	NOT TESTED	NOT TESTED	NOT TESTED	-	NOT TESTED	NEG	NOT TESTED	NOT TESTED	-
1340	NOT TESTED	NOT TESTED	NOT TESTED	NOT TESTED	NOT TESTED	-	NOT TESTED	NOT TESTED	NOT TESTED	NOT TESTED	NOT TESTED	-	NOT TESTED	NEG	NOT TESTED	NOT TESTED	-
1341	NOT TESTED	NOT TESTED	NOT TESTED	NOT TESTED	NOT TESTED	-	NOT TESTED	NOT TESTED	NOT TESTED	NOT TESTED	NOT TESTED	-	NOT TESTED	NEG	NOT TESTED	NOT TESTED	-
1342	NOT TESTED	NOT TESTED	NOT TESTED	NOT TESTED	NOT TESTED	-	NOT TESTED	NOT TESTED	NOT TESTED	NOT TESTED	NOT TESTED	-	NOT TESTED	NEG	NOT TESTED	NOT TESTED	-
1343	NOT TESTED	NOT TESTED	NOT TESTED	NOT TESTED	NOT TESTED	-	NOT TESTED	NOT TESTED	NOT TESTED	NOT TESTED	NOT TESTED	-	NOT TESTED	NEG	NOT TESTED	NOT TESTED	-
1344	NOT TESTED	NOT TESTED	NOT TESTED	NOT TESTED	NOT TESTED	-	NOT TESTED	NOT TESTED	NOT TESTED	NOT TESTED	NOT TESTED	-	NOT TESTED	NEG	NOT TESTED	NOT TESTED	-
1345	NOT TESTED	NOT TESTED	NOT TESTED	NOT TESTED	NOT TESTED	-	NOT TESTED	NOT TESTED	NOT TESTED	NOT TESTED	NOT TESTED	-	NOT TESTED	NEG	NOT TESTED	NOT TESTED	-
1346	NOT TESTED	NOT TESTED	NOT TESTED	NOT TESTED	NOT TESTED	-	NOT TESTED	NOT TESTED	NOT TESTED	NOT TESTED	NOT TESTED	-	NOT TESTED	NEG	NOT TESTED	NOT TESTED	-
1347	NOT TESTED	NOT TESTED	NOT TESTED	NOT TESTED	NOT TESTED	-	NOT TESTED	NOT TESTED	NOT TESTED	NOT TESTED	NOT TESTED	-	NOT TESTED	NEG	NOT TESTED	NOT TESTED	-
1348	NOT TESTED	NOT TESTED	NOT TESTED	NOT TESTED	NOT TESTED	-	NOT TESTED	NOT TESTED	NOT TESTED	NOT TESTED	NOT TESTED	-	NOT TESTED	NEG	NOT TESTED	NOT TESTED	-
1349	NOT TESTED	NOT TESTED	NOT TESTED	NOT TESTED	NOT TESTED	-	NOT TESTED	NOT TESTED	NOT TESTED	NOT TESTED	NOT TESTED	-	NOT TESTED	NEG	NOT TESTED	NOT TESTED	-
1350	NOT TESTED	NOT TESTED	NOT TESTED	NOT TESTED	NOT TESTED	-	NOT TESTED	NOT TESTED	NOT TESTED	NOT TESTED	NOT TESTED	-	NOT TESTED	NEG	NOT TESTED	NOT TESTED	-
1351	NOT TESTED	NOT TESTED	NOT TESTED	NOT TESTED	NOT TESTED	-	NOT TESTED	NOT TESTED	NOT TESTED	NOT TESTED	NOT TESTED	-	NOT TESTED	NEG	NOT TESTED	NOT TESTED	-
1352	NOT TESTED	NOT TESTED	NOT TESTED	NOT TESTED	NOT TESTED	-	NOT TESTED	NOT TESTED	NOT TESTED	NOT TESTED	NOT TESTED	-	NOT TESTED	NEG	NOT TESTED	NOT TESTED	-
1353	NOT TESTED	NOT TESTED	NOT TESTED	NOT TESTED	NOT TESTED	-	NOT TESTED	NOT TESTED	NOT TESTED	NOT TESTED	NOT TESTED	-	NOT TESTED	NEG	NOT TESTED	NOT TESTED	-
1354	NOT TESTED	NOT TESTED	NOT TESTED	NOT TESTED	NOT TESTED	-	NOT TESTED	NOT TESTED	NOT TESTED	NOT TESTED	NOT TESTED	-	NOT TESTED	NEG	NOT TESTED	NOT TESTED	-
1355	NOT TESTED	NOT TESTED	NOT TESTED	NOT TESTED	NOT TESTED	-	NOT TESTED	NOT TESTED	NOT TESTED	NOT TESTED	NOT TESTED	-	NOT TESTED	NEG	NOT TESTED	NOT TESTED	-
1356	NOT TESTED	NOT TESTED	NOT TESTED	NOT TESTED	NOT TESTED	-	NOT TESTED	NOT TESTED	NOT TESTED	NOT TESTED	NOT TESTED	-	NOT TESTED	NEG	NOT TESTED	NOT TESTED	-
1357	NOT TESTED	NOT TESTED	NOT TESTED	NOT TESTED	NOT TESTED	-	NOT TESTED	NOT TESTED	NOT TESTED	NOT TESTED	NOT TESTED	-	NOT TESTED	NEG	NOT TESTED	NOT TESTED	-
1358	NOT TESTED	NOT TESTED	NOT TESTED	NOT TESTED	NOT TESTED	-	NOT TESTED	NOT TESTED	NOT TESTED	NOT TESTED	NOT TESTED	-	NOT TESTED	NEG	NOT TESTED	NOT TESTED	-
1359	NOT TESTED	NOT TESTED	NOT TESTED	NOT TESTED	NOT TESTED	-	NOT TESTED	NOT TESTED	NOT TESTED	NOT TESTED	NOT TESTED	-	NOT TESTED	NEG	NOT TESTED	NOT TESTED	-
1360	NOT TESTED	NOT TESTED	NOT TESTED	NOT TESTED	NOT TESTED	-	NOT TESTED	NOT TESTED	NOT TESTED	NOT TESTED	NOT TESTED	-	NOT TESTED	NEG	NOT TESTED	NOT TESTED	-
1361	NOT TESTED	NOT TESTED	NOT TESTED	NOT TESTED	NOT TESTED	-	NOT TESTED	NOT TESTED	NOT TESTED	NOT TESTED	NOT TESTED	-	NOT TESTED	NEG	NOT TESTED	NOT TESTED	-
1362	NOT TESTED	NOT TESTED	NOT TESTED	NOT TESTED	NOT TESTED	-	NOT TESTED	NOT TESTED	NOT TESTED	NOT TESTED	NOT TESTED	-	NOT TESTED	NEG	NOT TESTED	NOT TESTED	-
1363	NOT TESTED	NOT TESTED	NOT TESTED	NOT TESTED	NOT TESTED	-	NOT TESTED	NOT TESTED	NOT TESTED	NOT TESTED	NOT TESTED	-	NOT TESTED	NEG	NOT TESTED	NOT TESTED	-
1364	NOT TESTED	NOT TESTED	NOT TESTED	NOT TESTED	NOT TESTED	-	NOT TESTED	NOT TESTED	NOT TESTED	NOT TESTED	NOT TESTED	-	NOT TESTED	NEG	NOT TESTED	NOT TESTED	-
1365	NOT TESTED	NOT TESTED	NOT TESTED	NOT TESTED	NOT TESTED	-	NOT TESTED	NOT TESTED	NOT TESTED	NOT TESTED	NOT TESTED	-	NOT TESTED	NEG	NOT TESTED	NOT TESTED	-
1366	NOT TESTED	NOT TESTED	NOT TESTED	NOT TESTED	NOT TESTED	-	NOT TESTED	NOT TESTED	NOT TESTED	NOT TESTED	NOT TESTED	-	NOT TESTED	NEG	NOT TESTED	NOT TESTED	-
1367	NOT TESTED	NOT TESTED	NOT TESTED	NOT TESTED	NOT TESTED	-	NOT TESTED	NOT TESTED	NOT TESTED	NOT TESTED	NOT TESTED	-	NOT TESTED	NEG	NOT TESTED	NOT TESTED	-
1368	NOT TESTED	NOT TESTED	NOT TESTED	NOT TESTED	NOT TESTED	-	NOT TESTED	NOT TESTED	NOT TESTED	NOT TESTED	NOT TESTED	-	NOT TESTED	NEG	NOT TESTED	NOT TESTED	-
1369	NOT TESTED	NOT TESTED	NOT TESTED	NOT TESTED	NOT TESTED	-	NOT TESTED	NOT TESTED	NOT TESTED	NOT TESTED	NOT TESTED	-	NOT TESTED	NEG	NOT TESTED	NOT TESTED	-
1370	NOT TESTED	NOT TESTED	NOT TESTED	NOT TESTED	NOT TESTED	-	NOT TESTED	NOT TESTED	NOT TESTED	NOT TESTED	NOT TESTED	-	NOT TESTED	NEG	NOT TESTED	NOT TESTED	-
1371	NOT TESTED	NOT TESTED	NOT TESTED	NOT TESTED	NOT TESTED	-	NOT TESTED	NOT TESTED	NOT TESTED	NOT TESTED	NOT TESTED	-	NOT TESTED	NEG	NOT TESTED	NOT TESTED	-
1372	NOT TESTED	NOT TESTED	NOT TESTED	NOT TESTED	NOT TESTED	-	NOT TESTED	NOT TESTED	NOT TESTED	NOT TESTED	NOT TESTED	-	NOT TESTED	NEG	NOT TESTED	NOT TESTED	-
1373	NOT TESTED	NOT TESTED	NOT TESTED	NOT TESTED	NOT TESTED	-	NOT TESTED	NOT TESTED	NOT TESTED	NOT TESTED	NOT TESTED	-	NOT TESTED	NEG	NOT TESTED	NOT TESTED	-
1374	NOT TESTED	NOT TESTED	NOT TESTED	NOT TESTED	NOT TESTED	-	NOT TESTED	NOT TESTED	NOT TESTED	NOT TESTED	NOT TESTED	-	NOT TESTED	NEG	NOT TESTED	NOT TESTED	-
1375	NOT TESTED	NOT TESTED	NOT TESTED	NOT TESTED	NOT TESTED	-	NOT TESTED	NOT TESTED	NOT TESTED	NOT TESTED	NOT TESTED	-	NOT TESTED	NEG	NOT TESTED	NOT TESTED	-
1376	NOT TESTED	NOT TESTED	NOT TESTED	NOT TESTED	NOT TESTED	-	NOT TESTED	NOT TESTED	NOT TESTED	NOT TESTED	NOT TESTED	-	NOT TESTED	NEG	NOT TESTED	NOT TESTED	-
1377	NOT TESTED	NOT TESTED	NOT TESTED	NOT TESTED	NOT TESTED	-	NOT TESTED	NOT TESTED	NOT TESTED	NOT TESTED	NOT TESTED	-	NOT TESTED	NEG	NOT TESTED	NOT TESTED	-
1378	NOT TESTED	NOT TESTED	NOT TESTED	NOT TESTED	NOT TESTED	-	NOT TESTED	NOT TESTED	NOT TESTED	NOT TESTED	NOT TESTED	-	NOT TESTED	NEG	NOT TESTED	NOT TESTED	-
1379	NOT TESTED	NOT TESTED	NOT TESTED	NOT TESTED	NOT TESTED	-	NOT TESTED	NOT TESTED	NOT TESTED	NOT TESTED	NOT TESTED	-	NOT TESTED	NEG	NOT TESTED	NOT TESTED	-
1380	NOT TESTED	NOT TESTED	NOT TESTED	NOT TESTED	NOT TESTED	-	NOT TESTED	NOT TESTED	NOT TESTED	NOT TESTED	NOT TESTED	-	NOT TESTED	NEG	NOT TESTED	NOT TESTED	-
1381	NOT TESTED	NOT TESTED	NOT TESTED	NOT TESTED	NOT TESTED	-	NOT TESTED	NOT TESTED	NOT TESTED	NOT TESTED	NOT TESTED	-	NOT TESTED	NEG	NOT TESTED	NOT TESTED	-
1382	NOT TESTED	NOT TESTED	NOT TESTED	NOT TESTED	NOT TESTED	-	NOT TESTED	NOT TESTED	NOT TESTED	NOT TESTED	NOT TESTED	-	NOT TESTED	NEG	NOT TESTED	NOT TESTED	-
1383	NOT TESTED	NOT TESTED	NOT TESTED	NOT TESTED	NOT TESTED	-	NOT TESTED	NOT TESTED	NOT TESTED	NOT TESTED	NOT TESTED	-	NOT TESTED	NEG	NOT TESTED	NOT TESTED	-
1384	NOT TESTED	NOT TESTED	NOT TESTED	NOT TESTED	NOT TESTED	-	NOT TESTED	NOT TESTED	NOT TESTED	NOT TESTED	NOT TESTED	-	NOT TESTED	NEG	NOT TESTED	NOT TESTED	-
1385	NOT TESTED	NOT TESTED	NOT TESTED	NOT TESTED	NOT TESTED	-	NOT TESTED	NOT TESTED	NOT TESTED	NOT TESTED	NOT TESTED	-	NOT TESTED	NEG	NOT TESTED	NOT TESTED	-
1386	NOT TESTED	NOT TESTED	NOT TESTED	NOT TESTED	NOT TESTED	-	NOT TESTED	NOT TESTED	NOT TESTED	NOT TESTED	NOT TESTED	-	NOT TESTED	NEG	NOT TESTED	NOT TESTED	-
1387	NOT TESTED	NOT TESTED	NOT TESTED	NOT TESTED	NOT TESTED	-	NOT TESTED	NOT TESTED	NOT TESTED	NOT TESTED	NOT TESTED	-	NOT TESTED	NEG	NOT TESTED	NOT TESTED	-
1388	NOT TESTED	NOT TESTED	NOT TESTED	NOT TESTED	NOT TESTED	-	NOT TESTED	NOT TESTED	NOT TESTED	NOT TESTED	NOT TESTED	-	NOT TESTED	NEG	NOT TESTED	NOT TESTED	-
1389	NOT TESTED	NOT TESTED	NOT TESTED	NOT TESTED	NOT TESTED	-	NOT TESTED	NOT TESTED	NOT TESTED	NOT TESTED	NOT TESTED	-	NOT TESTED	NEG	NOT TESTED	NOT TESTED	-
1390	NOT TESTED	NOT TESTED	NOT TESTED	NOT TESTED	NOT TESTED	-	NOT TESTED	NOT TESTED	NOT TESTED	NOT TESTED	NOT TESTED	-	NOT TESTED	NEG	NOT TESTED	NOT TESTED	-
1391	NOT TESTED	NOT TESTED	NOT TESTED	NOT TESTED	NOT TESTED	-	NOT TESTED	NOT TESTED	NOT TESTED	NOT TESTED	NOT TESTED	-	NOT TESTED	NEG	NOT TESTED	NOT TESTED	-
1392	NOT TESTED	NOT TESTED	NOT TESTED	NOT TESTED	NOT TESTED	-	NOT TESTED	NOT TESTED	NOT TESTED	NOT TESTED	NOT TESTED	-	NOT TESTED	NEG	NOT TESTED	NOT TESTED	-
1393	NOT TESTED	NOT TESTED	NOT TESTED	NOT TESTED	NOT TESTED	-	NOT TESTED	NOT TESTED	NOT TESTED	NOT TESTED	NOT TESTED	-	NOT TESTED	NEG	NOT TESTED	NOT TESTED	-
1394	NOT TESTED	NOT TESTED	NOT TESTED	NOT TESTED	NOT TESTED	-	NOT TESTED	NOT TESTED	NOT TESTED	NOT TESTED	NOT TESTED	-	NOT TESTED	NEG	NOT TESTED	NOT TESTED	-
1395	NOT TESTED	NOT TESTED	NOT TESTED	NOT TESTED	NOT TESTED	-	NOT TESTED	NOT TESTED	NOT TESTED	NOT TESTED	NOT TESTED	-	NOT TESTED	NEG	NOT TESTED	NOT TESTED	-
1396	NOT TESTED	NOT TESTED	NOT TESTED	NOT TESTED	NOT TESTED	-	NOT TESTED	NOT TESTED	NOT TESTED	NOT TESTED	NOT TESTED	-	NOT TESTED	NEG	NOT TESTED	NOT TESTED	-
1397	NOT TESTED	NOT TESTED	NOT TESTED	NOT TESTED	NOT TESTED	-	NOT TESTED	NOT TESTED	NOT TESTED	NOT TESTED	NOT TESTED	-	NOT TESTED	NEG	NOT TESTED	NOT TESTED	-
1398	NOT TESTED	NOT TESTED	NOT TESTED	NOT TESTED	NOT TESTED	-	NOT TESTED	NOT TESTED	NOT TESTED	NOT TESTED	NOT TESTED	-	NOT TESTED	NEG	NOT TESTED	NOT TESTED	-
1399	NOT TESTED	NOT TESTED	NOT TESTED	NOT TESTED	NOT TESTED	-	NOT TESTED	NOT TESTED	NOT TESTED	NOT TESTED	NOT TESTED	-	NOT TESTED	NEG	NOT TESTED	NOT TESTED	-
1400	NOT TESTED	NOT TESTED	NOT TESTED	NOT TESTED	NOT TESTED	-	NOT TESTED	NOT TESTED	NOT TESTED	NOT TESTED	NOT TESTED	-	NOT TESTED	NEG	NOT TESTED	NOT TESTED	-
1401	NOT TESTED	NOT TESTED	NOT TESTED	NOT TESTED	NOT TESTED	-	NOT TESTED	NOT TESTED	NOT TESTED	NOT TESTED	NOT TESTED	-	NOT TESTED	NEG	NOT TESTED	NOT TESTED	-
1402	NOT TESTED	NOT TESTED	NOT TESTED	NOT TESTED	NOT TESTED	-	NOT TESTED	NOT TESTED	NOT TESTED	NOT TESTED	NOT TESTED	-	NOT TESTED	NEG	NOT TESTED	NOT TESTED	-
1403	NOT TESTED	NOT TESTED	NOT TESTED	NOT TESTED	NOT TESTED	-	NOT TESTED	NOT TESTED	NOT TESTED	NOT TESTED	NOT TESTED	-	NOT TESTED	NEG	NOT TESTED	NOT TESTED	-
1404	NOT TESTED	NOT TESTED	NOT TESTED	NOT TESTED	NOT TESTED	-	NOT TESTED	NOT TESTED	NOT TESTED	NOT TESTED	NOT TESTED	-	NOT TESTED	NEG	NOT TESTED	NOT TESTED	-
1405	NOT TESTED	NOT TESTED	NOT TESTED	NOT TESTED	NOT TESTED	-	NOT TESTED	NOT TESTED	NOT TESTED	NOT TESTED	NOT TESTED	-	NOT TESTED	NEG	NOT TESTED	NOT TESTED	-
1406	NOT TESTED	NOT TESTED	NOT TESTED	NOT TESTED	NOT TESTED	-	NOT TESTED	NOT TESTED	NOT TESTED	NOT TESTED	NOT TESTED	-	NOT TESTED	NEG	NOT TESTED	NOT TESTED	-
1407	NOT TESTED	NOT TESTED	NOT TESTED	NOT TESTED	NOT TESTED	-	NOT TESTED	NOT TESTED	NOT TESTED	NOT TESTED	NOT TESTED	-	NOT TESTED	NEG	NOT TESTED	NOT TESTED	-
1408	NOT TESTED	NOT TESTED	NOT TESTED	NOT TESTED	NOT TESTED	-	NOT TESTED	NOT TESTED	NOT TESTED	NOT TESTED	NOT TESTED	-	NOT TESTED	NEG	NOT TESTED	NOT TESTED	-
1409	NOT TESTED	NOT TESTED	NOT TESTED	NOT TESTED	NOT TESTED	-	NOT TESTED	NOT TESTED	NOT TESTED	NOT TESTED	NOT TESTED	-	NOT TESTED	NEG	NOT TESTED	NOT TESTED	-
1410	NOT TESTED	NOT TESTED	NOT TESTED	NOT TESTED	NOT TESTED	-	NOT TESTED	NOT TESTED	NOT TESTED	NOT TESTED	NOT TESTED	-	NOT TESTED	NEG	NOT TESTED	NOT TESTED	-
1411	NOT TESTED	NOT TESTED	NOT TESTED	NOT TESTED	NOT TESTED	-	NOT TESTED	NOT TESTED	NOT TESTED	NOT TESTED	NOT TESTED	-	NOT TESTED	NEG	NOT TESTED	NOT TESTED	-
1412	NOT TESTED	NOT TESTED	NOT TESTED	NOT TESTED	NOT TESTED	-	NOT TESTED	NOT TESTED	NOT TESTED	NOT TESTED	NOT TESTED	-	NOT TESTED	NEG	NOT TESTED	NOT TESTED	-
1413	NOT TESTED	NOT TESTED	NOT TESTED	NOT TESTED	NOT TESTED	-	NOT TESTED	NOT TESTED	NOT TESTED	NOT TESTED	NOT TESTED	-	NOT TESTED	NEG	NOT TESTED	NOT TESTED	-
1414	NOT TESTED	NOT TESTED	NOT TESTED	NOT TESTED	NOT TESTED	-	NOT TESTED	NOT TESTED	NOT TESTED	NOT TESTED	NOT TESTED	-	NOT TESTED	NEG	NOT TESTED	NOT TESTED	-
1415	NOT TESTED	NOT TESTED	NOT TESTED	NOT TESTED	NOT TESTED	-	NOT TESTED	NOT TESTED	NOT TESTED	NOT TESTED	NOT TESTED	-	NOT TESTED	NEG	NOT TESTED	NOT TESTED	-
1416	NOT TESTED	NOT TESTED	NOT TESTED	NOT TESTED	NOT TESTED	-	NOT TESTED	NOT TESTED	NOT TESTED	NOT TESTED	NOT TESTED	-	NOT TESTED	NEG	NOT TESTED	NOT TESTED	-
1417	NOT TESTED	NOT TESTED	NOT TESTED	NOT TESTED	NOT TESTED	-	NOT TESTED	NOT TESTED	NOT TESTED	NOT TESTED	NOT TESTED	-	NOT TESTED	NEG	NOT TESTED	NOT TESTED	-
1418	NOT TESTED	NOT TESTED	NOT TESTED	NOT TESTED	NOT TESTED	-	NOT TESTED	NOT TESTED	NOT TESTED	NOT TESTED	NOT TESTED	-	NOT TESTED	NEG	NOT TESTED	NOT TESTED	-
1419	NOT TESTED	NOT TESTED	NOT TESTED	NOT TESTED	NOT TESTED	-	NOT TESTED	NOT TESTED	NOT TESTED	NOT TESTED	NOT TESTED	-	NOT TESTED	NEG	NOT TESTED	NOT TESTED	-
1420	NOT TESTED	NOT TESTED	NOT TESTED	NOT TESTED	NOT TESTED	-	NOT TESTED	NOT TESTED	NOT TESTED	NOT TESTED	NOT TESTED	-	NOT TESTED	NEG	NOT TESTED	NOT TESTED	-
1421	NOT TESTED	NOT TESTED	NOT TESTED	NOT TESTED	NOT TESTED	-	NOT TESTED	NOT TESTED	NOT TESTED	NOT TESTED	NOT TESTED	-	NOT TESTED	NEG	NOT TESTED	NOT TESTED	-
1422	NOT TESTED	NOT TESTED	NOT TESTED	NOT TESTED	NOT TESTED	-	NOT TESTED	NOT TESTED	NOT TESTED	NOT TESTED	NOT TESTED	-	NOT TESTED	NEG	NOT TESTED	NOT TESTED	-
1423	NOT TESTED	NOT TESTED	NOT TESTED	NOT TESTED	NOT TESTED	-	NOT TESTED	NOT TESTED	NOT TESTED	NOT TESTED	NOT TESTED	-	NOT TESTED	NEG	NOT TESTED	NOT TESTED	-
1424	NOT TESTED	NOT TESTED	NOT TESTED	NOT TESTED	NOT TESTED	-	NOT TESTED	NOT TESTED	NOT TESTED	NOT TESTED	NOT TESTED	-	NOT TESTED	NEG	NOT TESTED	NOT TESTED	-
1425	NOT TESTED	NOT TESTED	NOT TESTED	NOT TESTED	NOT TESTED	-	NOT TESTED	NOT TESTED	NOT TESTED	NOT TESTED	NOT TESTED	-	NOT TESTED	NEG	NOT TESTED	NOT TESTED	-
1426	NOT TESTED	NOT TESTED	NOT TESTED	NOT TESTED	NOT TESTED	-	NOT TESTED	NOT TESTED	NOT TESTED	NOT TESTED	NOT TESTED	-	NOT TESTED	NEG	NOT TESTED	NOT TESTED	-
1427	NOT TESTED	NOT TESTED	NOT TESTED	NOT TESTED	NOT TESTED	-	NOT TESTED	NOT TESTED	NOT TESTED	NOT TESTED	NOT TESTED	-	NOT TESTED	NEG	NOT TESTED	NOT TESTED	-
1428	NOT TESTED	NOT TESTED	NOT TESTED	NOT TESTED	NOT TESTED	-	NOT TESTED	NOT TESTED	NOT TESTED	NOT TESTED	NOT TESTED	-	NOT TESTED	NEG	NOT TESTED	NOT TESTED	-
1429	NOT TESTED	NOT TESTED	NOT TESTED	NOT TESTED	NOT TESTED	-	NOT TESTED	NOT TESTED	NOT TESTED	NOT TESTED	NOT TESTED	-	NOT TESTED	NEG	NOT TESTED	NOT TESTED	-
1430	NOT TESTED	NOT TESTED	NOT TESTED	NOT TESTED	NOT TESTED	-	NOT TESTED	NOT TESTED	NOT TESTED	NOT TESTED	NOT TESTED	-	NOT TESTED	NEG	NOT TESTED	NOT TESTED	-
1431	NOT TESTED	NOT TESTED	NOT TESTED	NOT TESTED	NOT TESTED	-	NOT TESTED	NOT TESTED	NOT TESTED	NOT TESTED	NOT TESTED	-	NOT TESTED	NEG	NOT TESTED	NOT TESTED	-
1432	NOT TESTED	NOT TESTED	NOT TESTED	NOT TESTED	NOT TESTED	-	NOT TESTED	NOT TESTED	NOT TESTED	NOT TESTED	NOT TESTED	-	NOT TESTED	NEG	NOT TESTED	NOT TESTED	-
1433	NOT TESTED	NOT TESTED	NOT TESTED	NOT TESTED	NOT TESTED	-	NOT TESTED	NOT TESTED	NOT TESTED	NOT TESTED	NOT TESTED	-	NOT TESTED	NEG	NOT TESTED	NOT TESTED	-
1434	NOT TESTED	NOT TESTED	NOT TESTED	NOT TESTED	NOT TESTED	-	NOT TESTED	NOT TESTED	NOT TESTED	NOT TESTED	NOT TESTED	-	NOT TESTED	NEG	NOT TESTED	NOT TESTED	-
1435	NOT TESTED	NOT TESTED	NOT TESTED	NOT TESTED	NOT TESTED	-	NOT TESTED	NOT TESTED	NOT TESTED	NOT TESTED	NOT TESTED	-	NOT TESTED	NEG	NOT TESTED	NOT TESTED	-
1436	NOT TESTED	NOT TESTED	NOT TESTED	NOT TESTED	NOT TESTED	-	NOT TESTED	NOT TESTED	NOT TESTED	NOT TESTED	NOT TESTED	-	NOT TESTED	NEG	NOT TESTED	NOT TESTED	-
1437	NOT TESTED	NOT TESTED	NOT TESTED	NOT TESTED	NOT TESTED	-	NOT TESTED	NOT TESTED	NOT TESTED	NOT TESTED	NOT TESTED	-	NOT TESTED	NEG	NOT TESTED	NOT TESTED	-
1438	NOT TESTED	NOT TESTED	NOT TESTED	NOT TESTED	NOT TESTED	-	NOT TESTED	NOT TESTED	NOT TESTED	NOT TESTED	NOT TESTED	-	NOT TESTED	NEG	NOT TESTED	NOT TESTED	-
1439	NOT TESTED	NOT TESTED	NOT TESTED	NOT TESTED	NOT TESTED	-	NOT TESTED	NOT TESTED	NOT TESTED	NOT TESTED	NOT TESTED	-	NOT TESTED	NEG	NOT TESTED	NOT TESTED	-
1440	NOT TESTED	NOT TESTED	NOT TESTED	NOT TESTED	NOT TESTED	-	NOT TESTED	NOT TESTED	NOT TESTED	NOT TESTED	NOT TESTED	-	NOT TESTED	NEG	NOT TESTED	NOT TESTED	-
1441	NOT TESTED	NOT TESTED	NOT TESTED	NOT TESTED	NOT TESTED	-	NOT TESTED	NOT TESTED	NOT TESTED	NOT TESTED	NOT TESTED	-	NOT TESTED	NEG	NOT TESTED	NOT TESTED	-
1442	NOT TESTED	NOT TESTED	NOT TESTED	NOT TESTED	NOT TESTED	-	NOT TESTED	NOT TESTED	NOT TESTED	NOT TESTED	NOT TESTED	-	NOT TESTED	NEG	NOT TESTED	NOT TESTED	-
1443	NOT TESTED	NOT TESTED	NOT TESTED	NOT TESTED	NOT TESTED	-	NOT TESTED	NOT TESTED	NOT TESTED	NOT TESTED	NOT TESTED	-	NOT TESTED	NEG	NOT TESTED	NOT TESTED	-
1444	NOT TESTED	NOT TESTED	NOT TESTED	NOT TESTED	NOT TESTED	-	NOT TESTED	NOT TESTED	NOT TESTED	NOT TESTED	NOT TESTED	-	NOT TESTED	NEG	NOT TESTED	NOT TESTED	-
1445	NOT TESTED	NOT TESTED	NOT TESTED	NOT TESTED	NOT TESTED	-	NOT TESTED	NOT TESTED	NOT TESTED	NOT TESTED	NOT TESTED	-	NOT TESTED	NEG	NOT TESTED	NOT TESTED	-
1446	NOT TESTED	NOT TESTED	NOT TESTED	NOT TESTED	NOT TESTED	-	NOT TESTED	NOT TESTED	NOT TESTED	NOT TESTED	NOT TESTED	-	NOT TESTED	NEG	NOT TESTED	NOT TESTED	-
1447	NOT TESTED	NOT TESTED	NOT TESTED	NOT TESTED	NOT TESTED	-	NOT TESTED	NOT TESTED	NOT TESTED	NOT TESTED	NOT TESTED	-	NOT TESTED	NEG	NOT TESTED	NOT TESTED	-
1448	NOT TESTED	NOT TESTED	NOT TESTED	NOT TESTED	NOT TESTED	-	NOT TESTED	NOT TESTED	NOT TESTED	NOT TESTED	NOT TESTED	-	NOT TESTED	NEG	NOT TESTED	NOT TESTED	-
1449	NOT TESTED	NOT TESTED	NOT TESTED	NOT TESTED	NOT TESTED	-	NOT TESTED	NOT TESTED	NOT TESTED	NOT TESTED	NOT TESTED	-	NOT TESTED	NEG	NOT TESTED	NOT TESTED	-
1450	NOT TESTED	NOT TESTED	NOT TESTED	NOT TESTED	NOT TESTED	-	NOT TESTED	NOT TESTED	NOT TESTED	NOT TESTED	NOT TESTED	-	NOT TESTED	NEG	NOT TESTED	NOT TESTED	-
1451	NOT TESTED	NOT TESTED	NOT TESTED	NOT TESTED	NOT TESTED	-	NOT TESTED	NOT TESTED	NOT TESTED	NOT TESTED	NOT TESTED	-	NOT TESTED	NEG	NOT TESTED	NOT TESTED	-
1452	NOT TESTED	NOT TESTED	NOT TESTED	NOT TESTED	NOT TESTED	-	NOT TESTED	NOT TESTED	NOT TESTED	NOT TESTED	NOT TESTED	-	NOT TESTED	NEG	NOT TESTED	NOT TESTED	-
1453	NOT TESTED	NOT TESTED	NOT TESTED	NOT TESTED	NOT TESTED	-	NOT TESTED	NOT TESTED	NOT TESTED	NOT TESTED	NOT TESTED	-	NOT TESTED	NEG	NOT TESTED	NOT TESTED	-
1454	NOT TESTED	NOT TESTED	NOT TESTED	NOT TESTED	NOT TESTED	-	NOT TESTED	NOT TESTED	NOT TESTED	NOT TESTED	NOT TESTED	-	NOT TESTED	NEG	NOT TESTED	NOT TESTED	-
1455	NOT TESTED	NOT TESTED	NOT TESTED	NOT TESTED	NOT TESTED	-	NOT TESTED	NOT TESTED	NOT TESTED	NOT TESTED	NOT TESTED	-	NOT TESTED	NEG	NOT TESTED	NOT TESTED	-
1456	NOT TESTED	NOT TESTED	NOT TESTED	NOT TESTED	NOT TESTED	-	NOT TESTED	NOT TESTED	NOT TESTED	NOT TESTED	NOT TESTED	-	NOT TESTED	NEG	NOT TESTED	NOT TESTED	-
1457	NOT TESTED	NOT TESTED	NOT TESTED	NOT TESTED	NOT TESTED	-	NOT TESTED	NOT TESTED	NOT TESTED	NOT TESTED	NOT TESTED	-	NOT TESTED	NEG	NOT TESTED	NOT TESTED	-
1458	NOT TESTED	NOT TESTED	NOT TESTED	NOT TESTED	NOT TESTED	-	NOT TESTED	NOT TESTED	NOT TESTED	NOT TESTED	NOT TESTED	-	NOT TESTED	NEG	NOT TESTED	NOT TESTED	-
1459	NOT TESTED	NOT TESTED	NOT TESTED	NOT TESTED	NOT TESTED	-	NOT TESTED	NOT TESTED	NOT TESTED	NOT TESTED	NOT TESTED	-	NOT TESTED	NEG	NOT TESTED	NOT TESTED	-
1460	NOT TESTED	NOT TESTED	NOT TESTED	NOT TESTED	NOT TESTED	-	NOT TESTED	NOT TESTED	NOT TESTED	NOT TESTED	NOT TESTED	-	NOT TESTED	NEG	NOT TESTED	NOT TESTED	-
1461	NOT TESTED	NOT TESTED	NOT TESTED	NOT TESTED	NOT TESTED	-	NOT TESTED	NOT TESTED	NOT TESTED	NOT TESTED	NOT TESTED	-	NOT TESTED	NEG	NOT TESTED	NOT TESTED	-
1462	NOT TESTED	NOT TESTED	NOT TESTED	NOT TESTED	NOT TESTED	-	NOT TESTED	NOT TESTED	NOT TESTED	NOT TESTED	NOT TESTED	-	NOT TESTED	NEG	NOT TESTED	NOT TESTED	-
1463	NOT TESTED	NOT TESTED	NOT TESTED	NOT TESTED	NOT TESTED	-	NOT TESTED	NOT TESTED	NOT TESTED	NOT TESTED	NOT TESTED	-	NOT TESTED	NEG	NOT TESTED	NOT TESTED	-
1464	NOT TESTED	NOT TESTED	NOT TESTED	NOT TESTED	NOT TESTED	-	NOT TESTED	NOT TESTED	NOT TESTED	NOT TESTED	NOT TESTED	-	NOT TESTED	NEG	NOT TESTED	NOT TESTED	-
1465	NOT TESTED	NOT TESTED	NOT TESTED	NOT TESTED	NOT TESTED	-	NOT TESTED	NOT TESTED	NOT TESTED	NOT TESTED	NOT TESTED	-	NOT TESTED	NEG	NOT TESTED	NOT TESTED	-
1466	NOT TESTED	NOT TESTED	NOT TESTED	NOT TESTED	NOT TESTED	-	NOT TESTED	NOT TESTED	NOT TESTED	NOT TESTED	NOT TESTED	-	NOT TESTED	NEG	NOT TESTED	NOT TESTED	-
1467	NOT TESTED	NOT TESTED	NOT TESTED	NOT TESTED	NOT TESTED	-	NOT TESTED	NOT TESTED	NOT TESTED	NOT TESTED	NOT TESTED	-	NOT TESTED	NEG	NOT TESTED	NOT TESTED	-
1468	NOT TESTED	NOT TESTED	NOT TESTED	NOT TESTED	NOT TESTED	-	NOT TESTED	NOT TESTED	NOT TESTED	NOT TESTED	NOT TESTED	-	NOT TESTED	NEG	NOT TESTED	NOT TESTED	-
1469	NOT TESTED	NOT TESTED	NOT TESTED	NOT TESTED	NOT TESTED	-	NOT TESTED	NOT TESTED	NOT TESTED	NOT TESTED	NOT TESTED	-	NOT TESTED	NEG	NOT TESTED	NOT TESTED	-
1470	NOT TESTED	NOT TESTED	NOT TESTED	NOT TESTED	NOT TESTED	-	NOT TESTED	NOT TESTED	NOT TESTED	NOT TESTED	NOT TESTED	-	NOT TESTED	NEG	NOT TESTED	NOT TESTED	-
1471	NOT TESTED	NOT TESTED	NOT TESTED	NOT TESTED	NOT TESTED	-	NOT TESTED	NOT TESTED	NOT TESTED	NOT TESTED	NOT TESTED	-	NOT TESTED	NEG	NOT TESTED	NOT TESTED	-
1472	NOT TESTED	NOT TESTED	NOT TESTED	NOT TESTED	NOT TESTED	-	NOT TESTED	NOT TESTED	NOT TESTED	NOT TESTED	NOT TESTED	-	NOT TESTED	NEG	NOT TESTED	NOT TESTED	-
1473	NOT TESTED	NOT TESTED	NOT TESTED	NOT TESTED	NOT TESTED	-	NOT TESTED	NOT TESTED	NOT TESTED	NOT TESTED	NOT TESTED	-	NOT TESTED	NEG	NOT TESTED	NOT TESTED	-
1474	NOT TESTED	NOT TESTED	NOT TESTED	NOT TESTED	NOT TESTED	-	NOT TESTED	NOT TESTED	NOT TESTED	NOT TESTED	NOT TESTED	-	NOT TESTED	NEG	NOT TESTED	NOT TESTED	-
1475	NOT TESTED	NOT TESTED	NOT TESTED	NOT TESTED	NOT TESTED	-	NOT TESTED	NOT TESTED	NOT TESTED	NOT TESTED	NOT TESTED	-	NOT TESTED	NEG	NOT TESTED	NOT TESTED	-
1476	NOT TESTED	NOT TESTED	NOT TESTED	NOT TESTED	NOT TESTED	-	NOT TESTED	NOT TESTED	NOT TESTED	NOT TESTED	NOT TESTED	-	NOT TESTED	NEG	NOT TESTED	NOT TESTED	-
1477	NOT TESTED	NOT TESTED	NOT TESTED	NOT TESTED	NOT TESTED	-	NOT TESTED	NOT TESTED	NOT TESTED	NOT TESTED	NOT TESTED	-	NOT TESTED	NEG	NOT TESTED	NOT TESTED	-
1478	NOT TESTED	NOT TESTED	NOT TESTED	NOT TESTED	NOT TESTED	-	NOT TESTED	NOT TESTED	NOT TESTED	NOT TESTED	NOT TESTED	-	NOT TESTED	NEG	NOT TESTED	NOT TESTED	-
1479	NOT TESTED	NOT TESTED	NOT TESTED	NOT TESTED	NOT TESTED	-	NOT TESTED	NOT TESTED	NOT TESTED	NOT TESTED	NOT TESTED	-	NOT TESTED	NEG	NOT TESTED	NOT TESTED	-
1480	NOT TESTED	NOT TESTED	NOT TESTED	NOT TESTED	NOT TESTED	-	NOT TESTED	NOT TESTED	NOT TESTED	NOT TESTED	NOT TESTED	-	NOT TESTED	NEG	NOT TESTED	NOT TESTED	-
1481	NOT TESTED	NOT TESTED	NOT TESTED	NOT TESTED	NOT TESTED	-	NOT TESTED	NOT TESTED	NOT TESTED	NOT TESTED	NOT TESTED	-	NOT TESTED	NEG	NOT TESTED	NOT TESTED	-
1482	NOT TESTED	NOT TESTED	NOT TESTED	NOT TESTED	NOT TESTED	-	NOT TESTED	NOT TESTED	NOT TESTED	NOT TESTED	NOT TESTED	-	NOT TESTED	NEG	NOT TESTED	NOT TESTED	-
1483	NOT TESTED	NOT TESTED	NOT TESTED	NOT TESTED	NOT TESTED	-	NOT TESTED	NOT TESTED	NOT TESTED	NOT TESTED	NOT TESTED	-	NOT TESTED	NEG	NOT TESTED	NOT TESTED	-
1484	NOT TESTED	NOT TESTED	NOT TESTED	NOT TESTED	NOT TESTED	-	NOT TESTED	NOT TESTED	NOT TESTED	NOT TESTED	NOT TESTED	-	NOT TESTED	NEG	NOT TESTED	NOT TESTED	-
1485	NOT TESTED	NOT TESTED	NOT TESTED	NOT TESTED	NOT TESTED	-	NOT TESTED	NOT TESTED	NOT TESTED	NOT TESTED	NOT TESTED	-	NOT TESTED	NEG	NOT TESTED	NOT TESTED	-
1486	NOT TESTED	NOT TESTED	NOT TESTED	NOT TESTED	NOT TESTED	-	NOT TESTED	NOT TESTED	NOT TESTED	NOT TESTED	NOT TESTED	-	NOT TESTED	NEG	NOT TESTED	NOT TESTED	-
1487	NOT TESTED	NOT TESTED	NOT TESTED	NOT TESTED	NOT TESTED	-	NOT TESTED	NOT TESTED	NOT TESTED	NOT TESTED	NOT TESTED	-	NOT TESTED	NEG	NOT TESTED	NOT TESTED	-
1488	NOT TESTED	NOT TESTED	NOT TESTED	NOT TESTED	NOT TESTED	-	NOT TESTED	NOT TESTED	NOT TESTED	NOT TESTED	NOT TESTED	-	NOT TESTED	NEG	NOT TESTED	NOT TESTED	-
1489	NOT TESTED	NOT TESTED	NOT TESTED	NOT TESTED	NOT TESTED	-	NOT TESTED	NOT TESTED	NOT TESTED	NOT TESTED	NOT TESTED	-	NOT TESTED	NEG	NOT TESTED	NOT TESTED	-
1490	NOT TESTED	NOT TESTED	NOT TESTED	NOT TESTED	NOT TESTED	-	NOT TESTED	NOT TESTED	NOT TESTED	NOT TESTED	NOT TESTED	-	NOT TESTED	NEG	NOT TESTED	NOT TESTED	-
1491	NOT TESTED	NOT TESTED	NOT TESTED	NOT TESTED	NOT TESTED	-	NOT TESTED	NOT TESTED	NOT TESTED	NOT TESTED	NOT TESTED	-	NOT TESTED	NEG	NOT TESTED	NOT TESTED	-
1492	NOT TESTED	NOT TESTED	NOT TESTED	NOT TESTED	NOT TESTED	-	NOT TESTED	NOT TESTED	NOT TESTED	NOT TESTED	NOT TESTED	-	NOT TESTED	NEG	NOT TESTED	NOT TESTED	-
1493	NOT TESTED	NOT TESTED	NOT TESTED	NOT TESTED	NOT TESTED	-	NOT TESTED	NOT TESTED	NOT TESTED	NOT TESTED	NOT TESTED	-	NOT TESTED	NEG	NOT TESTED	NOT TESTED	-
1494	NOT TESTED	NOT TESTED	NOT TESTED	NOT TESTED	NOT TESTED	-	NOT TESTED	NOT TESTED	NOT TESTED	NOT TESTED	NOT TESTED	-	NOT TESTED	NEG	NOT TESTED	NOT TESTED	-
1495	NOT TESTED	NOT TESTED	NOT TESTED	NOT TESTED	NOT TESTED	-	NOT TESTED	NOT TESTED	NOT TESTED	NOT TESTED	NOT TESTED	-	NOT TESTED	NEG	NOT TESTED	NOT TESTED	-
1496	NOT TESTED	NOT TESTED	NOT TESTED	NOT TESTED	NOT TESTED	-	NOT TESTED	NOT TESTED	NOT TESTED	NOT TESTED	NOT TESTED	-	NOT TESTED	NEG	NOT TESTED	NOT TESTED	-
1497	NOT TESTED	NOT TESTED	NOT TESTED	NOT TESTED	NOT TESTED	-	NOT TESTED	NOT TESTED	NOT TESTED	NOT TESTED	NOT TESTED	-	NOT TESTED	NEG	NOT TESTED	NOT TESTED	-
1498	NOT TESTED	NOT TESTED	NOT TESTED	NOT TESTED	NOT TESTED	-	NOT TESTED	NOT TESTED	NOT TESTED	NOT TESTED	NOT TESTED	-	NOT TESTED	NEG	NOT TESTED	NOT TESTED	-
1499	NOT TESTED	NOT TESTED	NOT TESTED	NOT TESTED	NOT TESTED	-	NOT TESTED	NOT TESTED	NOT TESTED	NOT TESTED	NOT TESTED	-	NOT TESTED	NEG	NOT TESTED	NOT TESTED	-
1500	NOT TESTED	NOT TESTED	NOT TESTED	NOT TESTED	NOT TESTED	-	NOT TESTED	NOT TESTED	NOT TESTED	NOT TESTED	NOT TESTED	-	NOT TESTED	NEG	NOT TESTED	NOT TESTED	-
1501	NOT TESTED	NOT TESTED	NOT TESTED	NOT TESTED	NOT TESTED	-	NOT TESTED	NOT TESTED	NOT TESTED	NOT TESTED	NOT TESTED	-	NOT TESTED	NEG	NOT TESTED	NOT TESTED	-
